# Supplementary material for: 4-{2-[2-(4-Chloro­benzyl­idene)hydrazinyl­idene]-3,6-dihydro-2H-1,3,4-thia­diazin-5-yl}-3-(4-meth­oxy­phen­yl)sydnone
Source: Acta Crystallogr Sect E Struct Rep Online. 2011 Apr 22;67(Pt 5):o1175–6. doi: 10.1107/S1600536811013900 (PMC3089192; doi:10.1107/S1600536811013900)
Supplement: Supplementary file 1 [file e-67-o1175-sup1.cif]

##############################################################################
#                                                                            #
# This CIF contains the data in a paper accepted for publication in          #
# Acta Crystallographica Section E. It conforms to the requirements of       #
# Notes for Authors for Acta Crystallographica Section E, and has been       #
# peer reviewed under the auspices of the IUCr Commission on Journals.       #
#                                                                            #
# Full details of the Crystallographic Information File format               #
# are given in the paper "The Crystallographic Information File (CIF):       #
# a New Standard Archive File for Crystallography" by S. R. Hall, F. H.      #
# Allen and I. D. Brown [Acta Cryst. (1991), A47, 655-685].                  #
#                                                                            #
# The current version of the core CIF dictionary is obtainable from          #
# ftp://ftp.iucr.org/pub/cif_core.dic.                                       #
#                                                                            #
# Software is freely available for graphical display of the structure(s)     #
# in this CIF. For information consult the CIF software page                 #
# http://www.iucr.org/resources/cif/software.                                #
#                                                                            #
# This file may be used for bona fide research purposes within the           #
# scientific community so long as proper attribution is given to the journal # 
# article from which it was obtained.                                        #
#                                                                            #
##############################################################################
data_global
_audit_creation_method     'form.cif (version 2.0)'
_journal_data_validation_number     ?
_journal_date_recd_electronic     2011-04-01
_journal_date_accepted     2011-04-13
_journal_name_full     'Acta Crystallographica, Section E'
_journal_year     2011
_journal_volume     67
_journal_issue      5
_journal_page_first     o1175
_journal_page_last     o1176
_journal_paper_category     QO
_journal_coeditor_code     RZ2581
_publ_contact_author_name     'Prof. Fun, Hoong-Kun'
_publ_contact_author_address
;
      X-ray Crystallography Unit
      School of Physics
      Universiti Sains Malaysia
      11800 USM, Penang
      MALAYSIA
;
_publ_contact_author_email     'hkfun@usm.my'
_publ_contact_author_fax     '604 6579150'
_publ_contact_author_phone     '604 6533652'
_publ_section_title
;\
4-{2-[2-(4-Chlorobenzylidene)hydrazinylidene]-3,6-dihydro-2<i>H</i>-1,3,4-\
thiadiazin-5-yl}-3-(4-methoxyphenyl)sydnone
;
loop_
    _publ_author_name
    _publ_author_footnote
    _publ_author_address
    'Hoong-Kun Fun'
;
      Thomson Reuters ResearcherID: A-3561-2009.
;
;
      X-ray Crystallography Unit
      School of Physics
      Universiti Sains Malaysia
      11800 USM, Penang
      Malaysia
;
    'Wan-Sin Loh'
;
      Thomson Reuters ResearcherID: C-7581-2009.
;
;
      X-ray Crystallography Unit
      School of Physics
      Universiti Sains Malaysia
      11800 USM, Penang
      Malaysia
;
    'Nithinchandra' ?
;
      Department of Studies in Chemistry
      Mangalore University
      Mangalagangotri, Mangalore 574 199
      India
;
    'Balakrishna Kalluraya' ?
;
      Department of Studies in Chemistry
      Mangalore University
      Mangalagangotri, Mangalore 574 199
      India
;
data_I
_audit_creation_method     SHELXL-97
_chemical_name_systematic
;
4-{2-[2-(4-Chlorobenzylidene)hydrazinylidene]-3,6-dihydro-2<i>H</i>-
1,3,4-thiadiazin-5-yl}-3-(4-methoxyphenyl)-1,2,3-oxadiazol-3-ium-5-olate
;
_chemical_name_common
;
4-{2-[2-(4-Chlorobenzylidene)hydrazinylidene]-3,6-dihydro-2<i>H</i>-
1,3,4-thiadiazin-5-yl}-3-(4-methoxyphenyl)sydnone
;
_chemical_formula_moiety     'C19 H15 Cl N6 O3 S'
_chemical_formula_sum     'C19 H15 Cl N6 O3 S'
_chemical_formula_iupac     'C19 H15 Cl N6 O3 S'
_chemical_formula_weight     442.88
_chemical_melting_point     ?
_symmetry_cell_setting     monoclinic
_symmetry_space_group_name_H-M     'P 21/c'
_symmetry_space_group_name_Hall     '-P 2ybc'
loop_
    _symmetry_equiv_pos_as_xyz
    'x, y, z'
    '-x, y+1/2, -z+1/2'
    '-x, -y, -z'
    'x, -y-1/2, z-1/2'
_cell_length_a     7.2322(2)
_cell_length_b     22.7311(6)
_cell_length_c     12.9299(3)
_cell_angle_alpha     90.00
_cell_angle_beta     114.4260(10)
_cell_angle_gamma     90.00
_cell_volume     1935.37(9)
_cell_formula_units_Z     4
_cell_measurement_reflns_used     9060
_cell_measurement_theta_min     3.46
_cell_measurement_theta_max     37.56
_cell_measurement_temperature     100.00(10)
_exptl_crystal_description     'block'
_exptl_crystal_colour     'red'
_exptl_crystal_size_max     0.56
_exptl_crystal_size_mid     0.33
_exptl_crystal_size_min     0.19
_exptl_crystal_density_diffrn     1.520
_exptl_crystal_density_meas     ?
_exptl_crystal_density_method     'not measured'
_exptl_crystal_F_000     912
_exptl_absorpt_coefficient_mu     0.342
_exptl_absorpt_correction_type     multi-scan
_exptl_absorpt_process_details     '(<i>SADABS</i>; Bruker, 2009)'
_exptl_absorpt_correction_T_min     0.8322
_exptl_absorpt_correction_T_max     0.9370
_exptl_special_details
;
The crystal was placed in the cold stream of an Oxford Cryosystems Cobra
open-flow nitrogen cryostat (Cosier & Glazer, 1986) operating at 100.0(1) K.
;
_diffrn_ambient_temperature     100.00(10)
_diffrn_radiation_type     MoK\a
_diffrn_radiation_wavelength     0.71073
_diffrn_radiation_source     'fine-focus sealed tube'
_diffrn_radiation_monochromator     graphite
_diffrn_measurement_device_type
;
Bruker SMART APEXII DUO CCD area-detector
;
_diffrn_measurement_method     '\f and \w'
_diffrn_detector_area_resol_mean     ?
_diffrn_reflns_number     38523
_diffrn_reflns_av_R_equivalents     0.0234
_diffrn_reflns_av_sigmaI/netI     0.0224
_diffrn_reflns_theta_min     1.79
_diffrn_reflns_theta_max     37.59
_diffrn_reflns_theta_full     37.59
_diffrn_measured_fraction_theta_max     0.991
_diffrn_measured_fraction_theta_full     0.991
_diffrn_reflns_limit_h_min     -12
_diffrn_reflns_limit_h_max     12
_diffrn_reflns_limit_k_min     -37
_diffrn_reflns_limit_k_max     38
_diffrn_reflns_limit_l_min     -22
_diffrn_reflns_limit_l_max     22
_diffrn_standards_number     0
_diffrn_standards_interval_count     .
_diffrn_standards_interval_time     .
_diffrn_standards_decay_%     ?
_refine_special_details
;
Refinement of <i>F</i>^2^ against ALL reflections. The weighted <i>R</i>-factor
<i>wR</i> and goodness of fit <i>S</i> are based on <i>F</i>^2^, conventional
<i>R</i>-factors <i>R</i> are based on <i>F</i>, with <i>F</i> set to zero for
negative <i>F</i>^2^. The threshold expression of <i>F</i>^2^ >
\s(<i>F</i>^2^) is used only for calculating <i>R</i>-factors(gt) <i>etc</i>.
and is not relevant to the choice of reflections for refinement.
<i>R</i>-factors based on <i>F</i>^2^ are statistically about twice as large
as those based on <i>F</i>, and <i>R</i>- factors based on ALL data will be
even larger.
;
_reflns_number_total     10172
_reflns_number_gt     8764
_reflns_threshold_expression     I>2\s(I)
_refine_ls_structure_factor_coef     Fsqd
_refine_ls_matrix_type     full
_refine_ls_R_factor_all     0.0379
_refine_ls_R_factor_gt     0.0310
_refine_ls_wR_factor_gt     0.0838
_refine_ls_wR_factor_ref     0.0881
_refine_ls_goodness_of_fit_ref     1.028
_refine_ls_restrained_S_all     1.028
_refine_ls_number_reflns     10172
_refine_ls_number_parameters     272
_refine_ls_number_restraints     0
_refine_ls_hydrogen_treatment     constr
_refine_ls_weighting_scheme     calc
_refine_ls_weighting_details
         'calc w=1/[\s^2^(Fo^2^)+(0.0455P)^2^+0.4618P] where P=(Fo^2^+2Fc^2^)/3'
_atom_sites_solution_hydrogens     geom
_atom_sites_solution_primary     direct
_atom_sites_solution_secondary     difmap
_refine_ls_shift/su_max     0.003
_refine_ls_shift/su_mean     0.000
_refine_diff_density_max     0.607
_refine_diff_density_min     -0.310
_refine_ls_extinction_method     none
_refine_ls_extinction_coef     ?
loop_
    _atom_type_symbol
    _atom_type_description
    _atom_type_scat_dispersion_real
    _atom_type_scat_dispersion_imag
    _atom_type_scat_source
    'C' 'C' 0.0033 0.0016
                         'International Tables Vol C Tables 4.2.6.8 and 6.1.1.4'
    'H' 'H' 0.0000 0.0000
                         'International Tables Vol C Tables 4.2.6.8 and 6.1.1.4'
    'N' 'N' 0.0061 0.0033
                         'International Tables Vol C Tables 4.2.6.8 and 6.1.1.4'
    'O' 'O' 0.0106 0.0060
                         'International Tables Vol C Tables 4.2.6.8 and 6.1.1.4'
    'Cl' 'Cl' 0.1484 0.1585
                         'International Tables Vol C Tables 4.2.6.8 and 6.1.1.4'
    'S' 'S' 0.1246 0.1234
                         'International Tables Vol C Tables 4.2.6.8 and 6.1.1.4'
_computing_data_collection     'APEX2 (Bruker, 2009)'
_computing_cell_refinement     'SAINT (Bruker, 2009)'
_computing_data_reduction     'SAINT (Bruker, 2009)'
_computing_structure_solution     'SHELXTL (Sheldrick, 2008)'
_computing_structure_refinement     'SHELXTL (Sheldrick, 2008)'
_computing_molecular_graphics     'SHELXTL (Sheldrick, 2008)'
_computing_publication_material
                             'SHELXTL (Sheldrick, 2008) and PLATON (Spek, 2009)'
loop_
    _atom_site_type_symbol
    _atom_site_label
    _atom_site_fract_x
    _atom_site_fract_y
    _atom_site_fract_z
    _atom_site_U_iso_or_equiv
    _atom_site_adp_type
    _atom_site_calc_flag
    _atom_site_refinement_flags
    _atom_site_occupancy
    _atom_site_symmetry_multiplicity
    _atom_site_disorder_assembly
    _atom_site_disorder_group
    Cl Cl1 -0.20673(3) 0.599009(8) -0.296760(19) 0.02044(4) Uani d . 1 1 . .
    S S1 0.27993(3) 0.865504(7) 0.177439(15) 0.01416(4) Uani d . 1 1 . .
    O O1 0.86209(8) 0.99555(2) 0.58612(4) 0.01533(9) Uani d . 1 1 . .
    O O2 0.69250(10) 0.90827(3) 0.56018(5) 0.01973(10) Uani d . 1 1 . .
    O O3 0.62847(10) 1.19710(2) 0.08415(5) 0.01920(10) Uani d . 1 1 . .
    N N1 -0.02123(10) 0.86024(3) -0.03458(5) 0.01436(10) Uani d . 1 1 . .
    N N2 0.00267(10) 0.91926(3) -0.00409(5) 0.01412(10) Uani d . 1 1 . .
    N N3 0.16911(9) 0.98004(3) 0.14755(5) 0.01379(9) Uani d . 1 1 . .
    H H1 0.1098 1.0093 0.1006 0.017 Uiso d R 1 1 . .
    N N4 0.34093(9) 0.99876(3) 0.23756(5) 0.01274(9) Uani d . 1 1 . .
    N N5 0.72206(9) 1.03311(3) 0.42028(5) 0.01207(9) Uani d . 1 1 . .
    N N6 0.86571(10) 1.04359(3) 0.52215(5) 0.01467(10) Uani d . 1 1 . .
    C C1 -0.20026(12) 0.77461(3) -0.29399(6) 0.01656(12) Uani d . 1 1 . .
    H H1A -0.2271 0.8050 -0.3464 0.020 Uiso calc R 1 1 . .
    C C2 -0.22174(12) 0.71639(3) -0.33105(6) 0.01765(12) Uani d . 1 1 . .
    H H2A -0.2614 0.7077 -0.4075 0.021 Uiso calc R 1 1 . .
    C C3 -0.18281(11) 0.67161(3) -0.25156(6) 0.01502(11) Uani d . 1 1 . .
    C C4 -0.12243(11) 0.68343(3) -0.13639(6) 0.01594(11) Uani d . 1 1 . .
    H H4A -0.0979 0.6529 -0.0845 0.019 Uiso calc R 1 1 . .
    C C5 -0.09958(11) 0.74165(3) -0.10043(6) 0.01524(11) Uani d . 1 1 . .
    H H5A -0.0579 0.7501 -0.0237 0.018 Uiso calc R 1 1 . .
    C C6 -0.13877(11) 0.78790(3) -0.17873(6) 0.01341(10) Uani d . 1 1 . .
    C C7 -0.11200(11) 0.84940(3) -0.14139(6) 0.01443(11) Uani d . 1 1 . .
    H H7A -0.1597 0.8799 -0.1938 0.017 Uiso calc R 1 1 . .
    C C8 0.13666(10) 0.92500(3) 0.10070(6) 0.01224(10) Uani d . 1 1 . .
    C C9 0.37326(12) 0.89915(3) 0.31690(6) 0.01527(11) Uani d . 1 1 . .
    H H9A 0.2663 0.8990 0.3437 0.018 Uiso calc R 1 1 . .
    H H9B 0.4857 0.8761 0.3696 0.018 Uiso calc R 1 1 . .
    C C10 0.44244(10) 0.96112(3) 0.31486(6) 0.01225(10) Uani d . 1 1 . .
    C C11 0.62297(10) 0.98132(3) 0.41035(6) 0.01216(10) Uani d . 1 1 . .
    C C12 0.71662(11) 0.95431(3) 0.51973(6) 0.01398(11) Uani d . 1 1 . .
    C C13 0.69885(10) 1.07654(3) 0.33459(6) 0.01235(10) Uani d . 1 1 . .
    C C14 0.68466(12) 1.13502(3) 0.35876(6) 0.01581(11) Uani d . 1 1 . .
    H H14A 0.6883 1.1460 0.4289 0.019 Uiso calc R 1 1 . .
    C C15 0.66483(12) 1.17767(3) 0.27707(7) 0.01669(12) Uani d . 1 1 . .
    H H15A 0.6581 1.2173 0.2928 0.020 Uiso calc R 1 1 . .
    C C16 0.65519(11) 1.16009(3) 0.17168(6) 0.01458(11) Uani d . 1 1 . .
    C C17 0.67298(12) 1.10052(3) 0.14935(6) 0.01655(12) Uani d . 1 1 . .
    H H17A 0.6690 1.0892 0.0793 0.020 Uiso calc R 1 1 . .
    C C18 0.69642(12) 1.05866(3) 0.23103(6) 0.01542(11) Uani d . 1 1 . .
    H H18A 0.7104 1.0191 0.2172 0.019 Uiso calc R 1 1 . .
    C C19 0.61977(13) 1.25837(3) 0.10431(8) 0.02065(13) Uani d . 1 1 . .
    H H19A 0.5968 1.2798 0.0361 0.031 Uiso calc R 1 1 . .
    H H19B 0.7459 1.2707 0.1638 0.031 Uiso calc R 1 1 . .
    H H19C 0.5108 1.2659 0.1266 0.031 Uiso calc R 1 1 . .
loop_
    _atom_site_aniso_label
    _atom_site_aniso_U_11
    _atom_site_aniso_U_22
    _atom_site_aniso_U_33
    _atom_site_aniso_U_12
    _atom_site_aniso_U_13
    _atom_site_aniso_U_23
    Cl1 0.02240(8) 0.01084(7) 0.03075(9) -0.00245(5) 0.01366(7) -0.00500(6)
    S1 0.01632(7) 0.00916(6) 0.01430(7) 0.00094(5) 0.00364(6) -0.00035(5)
    O1 0.0158(2) 0.0165(2) 0.01175(19) 0.00025(17) 0.00369(17) 0.00065(16)
    O2 0.0252(3) 0.0156(2) 0.0162(2) -0.00022(19) 0.0064(2) 0.00420(18)
    O3 0.0257(3) 0.0128(2) 0.0186(2) -0.00033(19) 0.0087(2) 0.00338(18)
    N1 0.0161(2) 0.0102(2) 0.0146(2) -0.00112(18) 0.00425(19) -0.00205(17)
    N2 0.0163(2) 0.0099(2) 0.0132(2) -0.00053(18) 0.00306(19) -0.00127(17)
    N3 0.0150(2) 0.0094(2) 0.0127(2) 0.00004(17) 0.00144(18) -0.00074(17)
    N4 0.0135(2) 0.0108(2) 0.0118(2) -0.00057(17) 0.00305(18) -0.00070(17)
    N5 0.0124(2) 0.0115(2) 0.0114(2) -0.00024(17) 0.00396(17) -0.00076(17)
    N6 0.0152(2) 0.0152(2) 0.0117(2) -0.00103(19) 0.00366(19) -0.00106(18)
    C1 0.0208(3) 0.0119(3) 0.0134(3) -0.0007(2) 0.0035(2) -0.0005(2)
    C2 0.0218(3) 0.0133(3) 0.0156(3) -0.0015(2) 0.0056(2) -0.0025(2)
    C3 0.0144(3) 0.0103(2) 0.0202(3) -0.0011(2) 0.0071(2) -0.0021(2)
    C4 0.0176(3) 0.0116(2) 0.0188(3) 0.0002(2) 0.0077(2) 0.0014(2)
    C5 0.0175(3) 0.0125(2) 0.0146(3) 0.0001(2) 0.0056(2) 0.0005(2)
    C6 0.0137(3) 0.0105(2) 0.0137(2) -0.00017(19) 0.0034(2) -0.00092(19)
    C7 0.0159(3) 0.0108(2) 0.0137(2) -0.0004(2) 0.0032(2) -0.00090(19)
    C8 0.0131(2) 0.0100(2) 0.0127(2) -0.00038(19) 0.0044(2) -0.00029(18)
    C9 0.0185(3) 0.0112(2) 0.0134(2) -0.0021(2) 0.0039(2) 0.0007(2)
    C10 0.0132(2) 0.0105(2) 0.0120(2) -0.00038(19) 0.0041(2) -0.00019(18)
    C11 0.0130(2) 0.0108(2) 0.0116(2) 0.00004(19) 0.00400(19) 0.00039(18)
    C12 0.0148(3) 0.0137(3) 0.0122(2) 0.0012(2) 0.0045(2) 0.00047(19)
    C13 0.0139(2) 0.0103(2) 0.0126(2) -0.00055(19) 0.0052(2) -0.00006(19)
    C14 0.0207(3) 0.0117(2) 0.0157(3) -0.0002(2) 0.0082(2) -0.0019(2)
    C15 0.0216(3) 0.0106(2) 0.0184(3) 0.0005(2) 0.0088(2) -0.0007(2)
    C16 0.0156(3) 0.0116(2) 0.0162(3) -0.0006(2) 0.0061(2) 0.0010(2)
    C17 0.0238(3) 0.0123(3) 0.0157(3) -0.0014(2) 0.0103(2) -0.0010(2)
    C18 0.0219(3) 0.0107(2) 0.0153(3) -0.0008(2) 0.0094(2) -0.0013(2)
    C19 0.0221(3) 0.0127(3) 0.0274(4) -0.0001(2) 0.0105(3) 0.0042(2)
_geom_special_details
;
All e.s.d.'s (except the e.s.d. in the dihedral angle between two l.s. planes)
are estimated using the full covariance matrix. The cell e.s.d.'s are taken
into account individually in the estimation of e.s.d.'s in distances, angles
and torsion angles; correlations between e.s.d.'s in cell parameters are only
used when they are defined by crystal symmetry. An approximate (isotropic)
treatment of cell e.s.d.'s is used for estimating e.s.d.'s involving l.s.
planes.
;
loop_
    _geom_bond_atom_site_label_1
    _geom_bond_atom_site_label_2
    _geom_bond_site_symmetry_2
    _geom_bond_distance
    _geom_bond_publ_flag
    Cl1 C3 . 1.7353(7) ?
    S1 C8 . 1.7426(7) ?
    S1 C9 . 1.8125(7) ?
    O1 N6 . 1.3767(8) ?
    O1 C12 . 1.4055(9) ?
    O2 C12 . 1.2145(9) ?
    O3 C16 . 1.3582(9) ?
    O3 C19 . 1.4231(10) ?
    N1 C7 . 1.2842(9) ?
    N1 N2 . 1.3887(8) ?
    N2 C8 . 1.3061(9) ?
    N3 C8 . 1.3675(9) ?
    N3 N4 . 1.3724(8) ?
    N3 H1 . 0.8830 ?
    N4 C10 . 1.2896(9) ?
    N5 N6 . 1.3188(8) ?
    N5 C11 . 1.3564(9) ?
    N5 C13 . 1.4411(9) ?
    C1 C2 . 1.3942(10) ?
    C1 C6 . 1.4007(10) ?
    C1 H1A . 0.9300 ?
    C2 C3 . 1.3902(11) ?
    C2 H2A . 0.9300 ?
    C3 C4 . 1.3938(11) ?
    C4 C5 . 1.3897(10) ?
    C4 H4A . 0.9300 ?
    C5 C6 . 1.4047(10) ?
    C5 H5A . 0.9300 ?
    C6 C7 . 1.4653(9) ?
    C7 H7A . 0.9300 ?
    C9 C10 . 1.4988(9) ?
    C9 H9A . 0.9700 ?
    C9 H9B . 0.9700 ?
    C10 C11 . 1.4514(10) ?
    C11 C12 . 1.4295(9) ?
    C13 C14 . 1.3790(9) ?
    C13 C18 . 1.3924(9) ?
    C14 C15 . 1.3968(10) ?
    C14 H14A . 0.9300 ?
    C15 C16 . 1.3939(10) ?
    C15 H15A . 0.9300 ?
    C16 C17 . 1.4017(10) ?
    C17 C18 . 1.3788(10) ?
    C17 H17A . 0.9300 ?
    C18 H18A . 0.9300 ?
    C19 H19A . 0.9600 ?
    C19 H19B . 0.9600 ?
    C19 H19C . 0.9600 ?
loop_
    _geom_angle_atom_site_label_1
    _geom_angle_atom_site_label_2
    _geom_angle_atom_site_label_3
    _geom_angle_site_symmetry_1
    _geom_angle_site_symmetry_3
    _geom_angle
    _geom_angle_publ_flag
    C8 S1 C9 . . 97.36(3) ?
    N6 O1 C12 . . 110.94(5) ?
    C16 O3 C19 . . 117.09(6) ?
    C7 N1 N2 . . 116.04(6) ?
    C8 N2 N1 . . 110.05(6) ?
    C8 N3 N4 . . 126.06(6) ?
    C8 N3 H1 . . 116.0 ?
    N4 N3 H1 . . 111.2 ?
    C10 N4 N3 . . 118.51(6) ?
    N6 N5 C11 . . 114.74(6) ?
    N6 N5 C13 . . 115.93(6) ?
    C11 N5 C13 . . 129.25(6) ?
    N5 N6 O1 . . 104.71(5) ?
    C2 C1 C6 . . 120.77(7) ?
    C2 C1 H1A . . 119.6 ?
    C6 C1 H1A . . 119.6 ?
    C3 C2 C1 . . 118.77(7) ?
    C3 C2 H2A . . 120.6 ?
    C1 C2 H2A . . 120.6 ?
    C2 C3 C4 . . 121.79(6) ?
    C2 C3 Cl1 . . 119.07(6) ?
    C4 C3 Cl1 . . 119.13(5) ?
    C5 C4 C3 . . 118.85(6) ?
    C5 C4 H4A . . 120.6 ?
    C3 C4 H4A . . 120.6 ?
    C4 C5 C6 . . 120.73(7) ?
    C4 C5 H5A . . 119.6 ?
    C6 C5 H5A . . 119.6 ?
    C1 C6 C5 . . 119.08(6) ?
    C1 C6 C7 . . 119.79(6) ?
    C5 C6 C7 . . 121.11(6) ?
    N1 C7 C6 . . 118.46(6) ?
    N1 C7 H7A . . 120.8 ?
    C6 C7 H7A . . 120.8 ?
    N2 C8 N3 . . 117.95(6) ?
    N2 C8 S1 . . 121.64(5) ?
    N3 C8 S1 . . 120.34(5) ?
    C10 C9 S1 . . 111.64(5) ?
    C10 C9 H9A . . 109.3 ?
    S1 C9 H9A . . 109.3 ?
    C10 C9 H9B . . 109.3 ?
    S1 C9 H9B . . 109.3 ?
    H9A C9 H9B . . 108.0 ?
    N4 C10 C11 . . 118.23(6) ?
    N4 C10 C9 . . 123.36(6) ?
    C11 C10 C9 . . 118.15(6) ?
    N5 C11 C12 . . 105.27(6) ?
    N5 C11 C10 . . 127.54(6) ?
    C12 C11 C10 . . 126.68(6) ?
    O2 C12 O1 . . 121.08(6) ?
    O2 C12 C11 . . 134.63(7) ?
    O1 C12 C11 . . 104.28(6) ?
    C14 C13 C18 . . 121.78(6) ?
    C14 C13 N5 . . 118.81(6) ?
    C18 C13 N5 . . 119.38(6) ?
    C13 C14 C15 . . 119.45(6) ?
    C13 C14 H14A . . 120.3 ?
    C15 C14 H14A . . 120.3 ?
    C16 C15 C14 . . 119.24(6) ?
    C16 C15 H15A . . 120.4 ?
    C14 C15 H15A . . 120.4 ?
    O3 C16 C15 . . 124.71(6) ?
    O3 C16 C17 . . 114.86(6) ?
    C15 C16 C17 . . 120.43(6) ?
    C18 C17 C16 . . 120.11(6) ?
    C18 C17 H17A . . 119.9 ?
    C16 C17 H17A . . 119.9 ?
    C17 C18 C13 . . 118.94(6) ?
    C17 C18 H18A . . 120.5 ?
    C13 C18 H18A . . 120.5 ?
    O3 C19 H19A . . 109.5 ?
    O3 C19 H19B . . 109.5 ?
    H19A C19 H19B . . 109.5 ?
    O3 C19 H19C . . 109.5 ?
    H19A C19 H19C . . 109.5 ?
    H19B C19 H19C . . 109.5 ?
loop_
    _geom_torsion_atom_site_label_1
    _geom_torsion_atom_site_label_2
    _geom_torsion_atom_site_label_3
    _geom_torsion_atom_site_label_4
    _geom_torsion_site_symmetry_1
    _geom_torsion_site_symmetry_2
    _geom_torsion_site_symmetry_3
    _geom_torsion_site_symmetry_4
    _geom_torsion
    _geom_torsion_publ_flag
    C7 N1 N2 C8 . . . . -164.75(7) ?
    C8 N3 N4 C10 . . . . -31.43(10) ?
    C11 N5 N6 O1 . . . . -0.60(8) ?
    C13 N5 N6 O1 . . . . -177.86(5) ?
    C12 O1 N6 N5 . . . . 1.94(7) ?
    C6 C1 C2 C3 . . . . 0.59(12) ?
    C1 C2 C3 C4 . . . . -0.26(11) ?
    C1 C2 C3 Cl1 . . . . -179.36(6) ?
    C2 C3 C4 C5 . . . . -0.40(11) ?
    Cl1 C3 C4 C5 . . . . 178.71(6) ?
    C3 C4 C5 C6 . . . . 0.72(11) ?
    C2 C1 C6 C5 . . . . -0.27(11) ?
    C2 C1 C6 C7 . . . . 178.37(7) ?
    C4 C5 C6 C1 . . . . -0.40(11) ?
    C4 C5 C6 C7 . . . . -179.03(7) ?
    N2 N1 C7 C6 . . . . 179.07(6) ?
    C1 C6 C7 N1 . . . . -167.55(7) ?
    C5 C6 C7 N1 . . . . 11.07(11) ?
    N1 N2 C8 N3 . . . . -175.58(6) ?
    N1 N2 C8 S1 . . . . 7.51(8) ?
    N4 N3 C8 N2 . . . . -157.12(7) ?
    N4 N3 C8 S1 . . . . 19.84(9) ?
    C9 S1 C8 N2 . . . . -165.71(6) ?
    C9 S1 C8 N3 . . . . 17.44(6) ?
    C8 S1 C9 C10 . . . . -44.06(6) ?
    N3 N4 C10 C11 . . . . -179.45(6) ?
    N3 N4 C10 C9 . . . . -5.39(10) ?
    S1 C9 C10 N4 . . . . 44.63(9) ?
    S1 C9 C10 C11 . . . . -141.30(5) ?
    N6 N5 C11 C12 . . . . -0.91(8) ?
    C13 N5 C11 C12 . . . . 175.91(6) ?
    N6 N5 C11 C10 . . . . 171.22(6) ?
    C13 N5 C11 C10 . . . . -11.96(11) ?
    N4 C10 C11 N5 . . . . -12.74(10) ?
    C9 C10 C11 N5 . . . . 172.88(6) ?
    N4 C10 C11 C12 . . . . 157.77(7) ?
    C9 C10 C11 C12 . . . . -16.60(10) ?
    N6 O1 C12 O2 . . . . 178.68(7) ?
    N6 O1 C12 C11 . . . . -2.46(7) ?
    N5 C11 C12 O2 . . . . -179.41(8) ?
    C10 C11 C12 O2 . . . . 8.38(13) ?
    N5 C11 C12 O1 . . . . 1.97(7) ?
    C10 C11 C12 O1 . . . . -170.25(6) ?
    N6 N5 C13 C14 . . . . -49.70(9) ?
    C11 N5 C13 C14 . . . . 133.51(8) ?
    N6 N5 C13 C18 . . . . 128.71(7) ?
    C11 N5 C13 C18 . . . . -48.07(10) ?
    C18 C13 C14 C15 . . . . 0.78(11) ?
    N5 C13 C14 C15 . . . . 179.15(7) ?
    C13 C14 C15 C16 . . . . 1.44(11) ?
    C19 O3 C16 C15 . . . . 3.20(11) ?
    C19 O3 C16 C17 . . . . -176.93(7) ?
    C14 C15 C16 O3 . . . . 177.44(7) ?
    C14 C15 C16 C17 . . . . -2.43(11) ?
    O3 C16 C17 C18 . . . . -178.67(7) ?
    C15 C16 C17 C18 . . . . 1.21(12) ?
    C16 C17 C18 C13 . . . . 0.99(12) ?
    C14 C13 C18 C17 . . . . -2.00(11) ?
    N5 C13 C18 C17 . . . . 179.63(7) ?
loop_
    _geom_hbond_atom_site_label_D
    _geom_hbond_atom_site_label_H
    _geom_hbond_atom_site_label_A
    _geom_hbond_site_symmetry_A
    _geom_hbond_distance_DH
    _geom_hbond_distance_HA
    _geom_hbond_distance_DA
    _geom_hbond_angle_DHA
    _geom_hbond_publ_flag
    N3 H1 N2 3_575 0.88 2.00 2.8841(9) 174 yes
    C1 H1A O2 1_454 0.93 2.59 3.4898(10) 162 yes
    C9 H9B O2 . 0.97 2.41 3.0433(10) 123 yes
    C18 H18A Cl1 4_676 0.93 2.77 3.6978(7) 173 yes
    C19 H19B Cg2 3_675 0.96 2.79 3.5792(11) 140 yes
