# Supplementary material for: 4-{2-[2-(4-Chloro­benzyl­idene)hydrazinyl­idene]-3,6-dihydro-2H-1,3,4-thia­diazin-5-yl}-3-(4-meth­oxy­phen­yl)sydnone
Source: Acta Crystallogr Sect E Struct Rep Online. 2011 Apr 22;67(Pt 5):o1175–6. doi: 10.1107/S1600536811013900 (PMC3089192; doi:10.1107/S1600536811013900)
Supplement: Supplementary file 2 [file e-67-o1175-Isup2.hkl]

# 
# h,k,l, Fc-squared, Fo-squared, sigma(Fo-squared) and status flag 
# 
data_I
_shelx_title ' mo_bk70_0m in P21/c (100K)' 
_shelx_refln_list_code          4 
_shelx_F_calc_maximum      238.57 
_exptl_crystal_F_000       912.00 
_reflns_d_resolution_high  0.5826 
 
loop_ 
 _symmetry_equiv_pos_as_xyz 
 'x, y, z' 
 '-x, y+1/2, -z+1/2' 
 '-x, -y, -z' 
 'x, -y-1/2, z-1/2' 
 
_cell_length_a     7.2322 
_cell_length_b    22.7311 
_cell_length_c    12.9299 
_cell_angle_alpha  90.000 
_cell_angle_beta  114.426 
_cell_angle_gamma  90.000 
 
_shelx_F_squared_multiplier     1.000 
 
loop_ 
 _refln_index_h 
 _refln_index_k 
 _refln_index_l 
 _refln_F_squared_calc 
 _refln_F_squared_meas 
 _refln_F_squared_sigma 
 _refln_observed_status 
   4   0   0     1613.39     1938.02     37.94 o 
   5   0   0      535.07      566.77      7.91 o 
   6   0   0     1676.29     1740.44     18.90 o 
   7   0   0      750.40      740.71     12.74 o 
   8   0   0       40.91       45.30      5.44 o 
   9   0   0       34.70       25.36      6.75 o 
  10   0   0      201.81      202.35     14.54 o 
  11   0   0       54.09       71.53     11.02 o 
   1   1   0      231.37      197.49      3.18 o 
   4   1   0     3946.57     4126.42     32.70 o 
   5   1   0      266.27      275.50      3.84 o 
   6   1   0      395.83      363.06      4.78 o 
   7   1   0        0.04        1.09      1.81 o 
   8   1   0      338.37      358.48      7.26 o 
   9   1   0       77.74       82.48     10.27 o 
  10   1   0      224.81      227.88     13.15 o 
  11   1   0       83.24       78.65      6.34 o 
   0   2   0     5776.49     6278.19    110.51 o 
   1   2   0      216.61      252.22      3.20 o 
   2   2   0     1418.18     1394.30     18.56 o 
   3   2   0      116.25      221.05      3.85 o 
   4   2   0       60.66       65.19      2.47 o 
   5   2   0      290.40      300.96      4.02 o 
   6   2   0      344.79      338.05      4.85 o 
   7   2   0      898.84      872.62     10.24 o 
   8   2   0       51.66       56.73      3.59 o 
   9   2   0       40.28       37.92      3.73 o 
  10   2   0       22.17       26.45      4.14 o 
  11   2   0        0.16        6.36      4.26 o 
   1   3   0     9054.73     9272.04     94.43 o 
   2   3   0      827.16      959.28     10.70 o 
   3   3   0       10.82       21.66      4.94 o 
   4   3   0     1015.20      935.54      9.13 o 
   5   3   0       47.82       69.50      2.26 o 
   6   3   0     3120.82     3021.44     31.44 o 
   7   3   0        2.49        1.33      1.48 o 
   8   3   0      269.87      290.91      7.23 o 
   9   3   0       24.30       34.20      6.49 o 
  10   3   0        1.33        0.59      3.00 o 
  11   3   0       13.41       12.79      4.60 o 
   0   4   0      996.04     1165.93     22.06 o 
   1   4   0       20.94       22.85      1.03 o 
   2   4   0     1754.09     1848.79     19.67 o 
   3   4   0     4449.21     4850.43     37.61 o 
   4   4   0     4621.93     4679.94     36.89 o 
   5   4   0      130.24      139.46      3.01 o 
   6   4   0       55.38       60.97      2.97 o 
   7   4   0       33.36       35.87      2.67 o 
   8   4   0      199.43      208.33      6.16 o 
   9   4   0       12.05       10.62      2.77 o 
  10   4   0      259.27      264.58      9.05 o 
  11   4   0        3.53        2.36      3.94 o 
   1   5   0      247.03      299.05      4.86 o 
   2   5   0     3800.62     4164.46     42.66 o 
   3   5   0     2939.84     2957.91     21.51 o 
   4   5   0     1399.62     1499.94     12.02 o 
   5   5   0      119.88      109.07      2.66 o 
   6   5   0        2.08        2.14      1.34 o 
   7   5   0       24.50       22.98      2.31 o 
   8   5   0       48.49       53.64      3.89 o 
   9   5   0       59.53       64.56      4.55 o 
  10   5   0      108.37      116.53      7.04 o 
  11   5   0        3.10       -0.38      3.83 o 
   0   6   0      189.35      223.53      6.68 o 
   1   6   0       20.40       27.49      1.19 o 
   2   6   0      189.26      205.95      3.69 o 
   3   6   0        6.10       10.46      0.78 o 
   4   6   0     1831.26     1933.83     14.91 o 
   5   6   0      480.70      459.57      6.45 o 
   6   6   0       61.80       77.54      3.11 o 
   7   6   0      106.54       98.29      3.87 o 
   8   6   0      102.05       97.93      4.91 o 
   9   6   0       62.66       62.29      5.44 o 
  10   6   0      407.49      415.84     13.59 o 
  11   6   0       36.42       32.88      5.64 o 
   1   7   0     3000.18     3088.84     28.26 o 
   2   7   0      825.00      856.51      9.03 o 
   3   7   0      350.46      388.74      4.95 o 
   4   7   0      625.14      615.52      5.66 o 
   5   7   0       53.58       60.51      2.55 o 
   6   7   0      158.34      159.09      4.09 o 
   7   7   0      355.05      344.09     10.13 o 
   8   7   0      394.13      379.90      8.36 o 
   9   7   0       93.24       97.40      5.42 o 
  10   7   0      121.12      115.33      8.39 o 
  11   7   0       17.93       14.21      4.73 o 
   0   8   0     2670.82     2594.34     34.34 o 
   1   8   0        3.45        2.16      1.06 o 
   2   8   0      368.30      337.16     16.14 o 
   3   8   0       65.58       73.18      3.08 o 
   4   8   0       91.68       89.74      1.78 o 
   5   8   0        5.25        0.82      1.07 o 
   6   8   0       94.46       95.32      3.45 o 
   7   8   0       43.23       47.90      3.40 o 
   8   8   0        5.31        5.94      2.93 o 
   9   8   0       76.88       72.27      4.85 o 
  10   8   0        5.56        4.00      3.97 o 
  11   8   0       45.91       36.81      5.97 o 
   1   9   0     6272.00     6305.32     49.22 o 
   2   9   0       59.91       75.20      3.70 o 
   3   9   0     5742.55     5989.23     42.10 o 
   4   9   0      379.93      427.64      4.53 o 
   5   9   0      495.08      445.71      5.40 o 
   6   9   0      533.69      527.81      7.83 o 
   7   9   0       88.59       92.33      4.48 o 
   8   9   0      146.45      152.61      7.05 o 
   9   9   0      145.64      143.99      6.88 o 
  10   9   0       64.46       60.10      6.51 o 
   0  10   0     1660.89     1822.45     19.00 o 
   1  10   0      108.30      149.52      2.72 o 
   2  10   0     1535.44     1730.46     15.26 o 
   3  10   0      519.14      550.63      5.34 o 
   4  10   0      646.00      655.96      6.21 o 
   5  10   0     2480.76     2479.42     19.65 o 
   6  10   0      694.61      686.44     10.35 o 
   7  10   0     1449.05     1446.45     17.96 o 
   8  10   0        1.15       -1.21      2.72 o 
   9  10   0      161.68      166.60      7.47 o 
  10  10   0        6.10        6.34      4.01 o 
   1  11   0      400.39      470.91      5.17 o 
   2  11   0        0.80        4.87      0.94 o 
   3  11   0      362.61      344.54      4.02 o 
   4  11   0       91.82       81.10      2.08 o 
   5  11   0       72.87       72.04      2.16 o 
   6  11   0      129.43      132.51      4.51 o 
   7  11   0        3.26       10.13      3.22 o 
   8  11   0       40.63       44.89      4.18 o 
   9  11   0       15.06       12.88      4.19 o 
  10  11   0      139.16      136.00      8.61 o 
   0  12   0      577.32      699.19      7.84 o 
   1  12   0      646.99      728.25      5.96 o 
   2  12   0      256.31      251.53      3.18 o 
   3  12   0       11.26       21.25      1.42 o 
   4  12   0     1763.42     1803.61     15.02 o 
   5  12   0      313.38      303.22      6.54 o 
   6  12   0     1053.41     1028.11     13.71 o 
   7  12   0      797.19      799.54     12.41 o 
   8  12   0        1.02       -2.10      3.93 o 
   9  12   0      362.21      341.44     12.58 o 
  10  12   0       15.38        7.80      4.14 o 
   1  13   0     3482.97     3502.17     22.51 o 
   2  13   0       76.33       68.85      2.01 o 
   3  13   0     1285.60     1271.93     10.42 o 
   4  13   0       15.20       14.13      1.17 o 
   5  13   0      226.79      240.64      4.10 o 
   6  13   0      308.18      333.86      7.18 o 
   7  13   0       11.00       14.26      3.00 o 
   8  13   0       10.94       11.26      3.57 o 
   9  13   0      376.75      377.11     12.44 o 
  10  13   0       43.45       55.54      6.42 o 
   0  14   0      107.26      110.16      2.63 o 
   1  14   0      856.03      954.83      7.62 o 
   2  14   0       24.64       48.06      1.86 o 
   3  14   0      714.54      750.05      7.17 o 
   4  14   0      183.33      186.78      3.35 o 
   5  14   0      621.47      645.92      7.51 o 
   6  14   0      116.96      114.81      6.69 o 
   7  14   0      836.38      849.56     26.78 o 
   8  14   0      136.25      122.51      7.19 o 
   9  14   0        2.31        1.04      3.50 o 
  10  14   0        3.78       -1.22      3.83 o 
   1  15   0      363.20      324.82      3.53 o 
   2  15   0      109.17      113.77      2.63 o 
   3  15   0      223.63      242.78      3.68 o 
   4  15   0       72.36       68.98      2.42 o 
   5  15   0       32.57       42.78      3.03 o 
   6  15   0      172.19      166.44      6.07 o 
   7  15   0       18.98       14.87      3.59 o 
   8  15   0       48.81       46.09      8.07 o 
   9  15   0       39.36       34.99      5.29 o 
  10  15   0       62.02       58.56      8.22 o 
   0  16   0     1012.96     1084.54     10.58 o 
   1  16   0       36.81       28.98      1.35 o 
   2  16   0      562.04      558.83      6.59 o 
   3  16   0      821.68      845.83      7.47 o 
   4  16   0      317.53      350.97      5.17 o 
   5  16   0     1331.99     1372.25     14.17 o 
   6  16   0        5.93        5.39      2.44 o 
   7  16   0      333.89      333.05     10.60 o 
   8  16   0       93.12       84.42      9.29 o 
   9  16   0       92.04       94.78      7.50 o 
  10  16   0       16.89       21.64      5.03 o 
   1  17   0     5642.35     5494.48     34.39 o 
   2  17   0       94.78       77.63      2.04 o 
   3  17   0     4707.63     4571.93     29.53 o 
   4  17   0       80.75       72.30      3.88 o 
   5  17   0      201.05      200.83      4.47 o 
   6  17   0        3.70        2.15      2.27 o 
   7  17   0       83.31       76.44      6.19 o 
   8  17   0      112.99      108.23     12.89 o 
   9  17   0      373.26      365.24     12.49 o 
  10  17   0       67.88       64.34      6.86 o 
   0  18   0     1291.06     1339.84     12.79 o 
   1  18   0        2.80        3.68      0.92 o 
   2  18   0       73.95       87.51      2.21 o 
   3  18   0     1617.99     1526.58     12.64 o 
   4  18   0      384.84      389.55      7.51 o 
   5  18   0      308.68      277.09      5.38 o 
   6  18   0      116.94      115.98      5.70 o 
   7  18   0      965.23      931.90     19.08 o 
   8  18   0      105.82      110.33      7.40 o 
   9  18   0      221.67      229.21     10.15 o 
  10  18   0       83.85       88.79     11.66 o 
   1  19   0       39.36       25.02      1.52 o 
   2  19   0      413.03      368.92      4.51 o 
   3  19   0      164.10      159.77      3.80 o 
   4  19   0      141.27      158.27      3.71 o 
   5  19   0        9.69        9.21      1.73 o 
   6  19   0        0.13        0.08      2.66 o 
   7  19   0      148.23      154.21      7.70 o 
   8  19   0       52.66       55.34      5.86 o 
   9  19   0       89.77      107.44      9.30 o 
   0  20   0      852.55      737.67      8.38 o 
   1  20   0       42.91       31.74      1.67 o 
   2  20   0       37.43       50.13      5.65 o 
   3  20   0        0.59        8.84      2.66 o 
   4  20   0      393.77      382.97      8.01 o 
   5  20   0       36.52       37.28      2.58 o 
   6  20   0       10.83        9.84      3.39 o 
   7  20   0      447.24      425.23     20.58 o 
   8  20   0       17.82       13.26      8.14 o 
   9  20   0      179.05      176.34      9.06 o 
   1  21   0      837.20      815.14      7.20 o 
   2  21   0       70.78       68.21      3.71 o 
   3  21   0      239.84      243.38      5.11 o 
   4  21   0       98.09      122.54      6.30 o 
   5  21   0      360.04      380.52      7.17 o 
   6  21   0      919.32      890.56     18.09 o 
   7  21   0       76.49       84.39      6.63 o 
   8  21   0       74.51       84.76      6.98 o 
   9  21   0        0.71        2.81      4.00 o 
   0  22   0     3877.17     3925.12     51.48 o 
   1  22   0       14.01       20.97      1.71 o 
   2  22   0     1377.69     1396.19     13.00 o 
   3  22   0      176.63      173.69      3.82 o 
   4  22   0      795.87      790.07     11.07 o 
   5  22   0      283.02      309.05      6.50 o 
   6  22   0       19.32       19.62      7.99 o 
   7  22   0      286.84      284.56     10.32 o 
   8  22   0       82.23       75.52      6.70 o 
   9  22   0       23.39        7.93      4.48 o 
   1  23   0      622.82      615.33      6.54 o 
   2  23   0      542.93      592.28      7.31 o 
   3  23   0        0.04        5.04      1.38 o 
   4  23   0      567.06      569.25      8.07 o 
   5  23   0       10.10       16.68      2.82 o 
   6  23   0      163.25      153.64     17.57 o 
   7  23   0        7.26        4.34      3.65 o 
   8  23   0       24.14       26.66      5.01 o 
   9  23   0        0.03        2.13      5.32 o 
   0  24   0        0.44        3.99      1.77 o 
   1  24   0        1.88        0.82      1.11 o 
   2  24   0      109.03      108.81      3.18 o 
   3  24   0       72.07       62.60      2.82 o 
   4  24   0        1.13        1.32      1.55 o 
   5  24   0      431.91      446.22      8.20 o 
   6  24   0       13.42       18.66      3.93 o 
   7  24   0      534.59      562.00     20.60 o 
   8  24   0        6.41       -2.21      5.75 o 
   1  25   0       33.71       34.14      2.82 o 
   2  25   0       51.19       48.23      2.46 o 
   3  25   0       11.77       14.03      1.77 o 
   4  25   0      162.02      164.83      4.38 o 
   5  25   0       53.03       56.12      3.59 o 
   6  25   0       21.32       24.34      4.37 o 
   7  25   0       28.00       26.13      4.82 o 
   8  25   0       14.58       10.97      4.43 o 
   0  26   0     1715.48     1689.48     20.90 o 
   1  26   0       12.19       11.17      1.90 o 
   2  26   0     2041.61     2066.73     18.30 o 
   3  26   0       24.42       23.86      2.15 o 
   4  26   0      343.48      336.72      6.29 o 
   5  26   0       73.18       78.90      4.52 o 
   6  26   0       19.94       38.24      8.18 o 
   7  26   0       59.25       60.79      9.18 o 
   8  26   0      153.92      143.49      8.62 o 
   1  27   0        9.76        4.70      1.75 o 
   2  27   0      856.60      909.99     12.03 o 
   3  27   0      133.45      138.84      6.10 o 
   4  27   0     1121.93     1131.04     13.16 o 
   5  27   0        9.34       11.89      3.28 o 
   6  27   0      700.98      720.26     16.34 o 
   7  27   0       17.66       15.67      4.33 o 
   8  27   0      163.34      168.67      8.77 o 
   0  28   0      689.02      760.28     17.09 o 
   1  28   0      149.91      159.56      5.30 o 
   2  28   0       14.98       16.95      2.68 o 
   3  28   0       55.97       61.03      3.26 o 
   4  28   0        6.18        7.16      1.95 o 
   5  28   0       68.61       80.78      4.13 o 
   6  28   0        1.99        5.48      5.34 o 
   7  28   0      114.37      107.53      7.44 o 
   1  29   0      148.81      153.21      6.05 o 
   2  29   0       51.11       54.60      3.47 o 
   3  29   0        0.00       -0.61      1.81 o 
   4  29   0      386.19      378.39      6.90 o 
   5  29   0        3.31        2.43      6.98 o 
   6  29   0      140.34      139.61      7.61 o 
   7  29   0       98.58      105.20      7.19 o 
   0  30   0     1267.25     1262.91     24.54 o 
   1  30   0      363.92      377.00      8.47 o 
   2  30   0     1147.68     1156.44     14.78 o 
   3  30   0      211.90      225.02      5.99 o 
   4  30   0      238.23      244.83     14.25 o 
   5  30   0        0.01       -2.17      2.44 o 
   6  30   0        0.01       -3.33      3.33 o 
   7  30   0       30.20       28.33      4.92 o 
   1  31   0      676.94      693.03     12.10 o 
   2  31   0      261.15      264.37      7.20 o 
   3  31   0       22.84       24.84      3.02 o 
   4  31   0      275.47      288.92      8.21 o 
   5  31   0       10.67       10.70      4.18 o 
   6  31   0      464.13      489.02     22.89 o 
   0  32   0       14.49        9.07      3.44 o 
   1  32   0       36.48       38.98      3.67 o 
   2  32   0      121.15      131.51      5.85 o 
   3  32   0       53.58       48.99      4.31 o 
   4  32   0       12.65       10.43      3.07 o 
   5  32   0       17.78       16.57      4.46 o 
   6  32   0       16.18       14.93      7.10 o 
   1  33   0       14.68       13.83      3.53 o 
   2  33   0      523.70      519.16     13.36 o 
   3  33   0      163.95      168.72      7.62 o 
   4  33   0      323.58      322.94     10.26 o 
   5  33   0        0.47        1.30      4.44 o 
   6  33   0      108.05      107.05     10.98 o 
   0  34   0     1041.92     1088.24     30.09 o 
   1  34   0       16.67       14.46      4.76 o 
   2  34   0      446.12      456.42     12.68 o 
   3  34   0        0.17       -1.88      2.74 o 
   4  34   0       64.06       66.88      8.21 o 
   5  34   0       22.72       28.97      6.81 o 
   1  35   0      565.61      538.44     14.06 o 
   2  35   0      117.14      119.82      9.56 o 
   3  35   0       22.39       18.96      4.37 o 
   4  35   0       48.60       51.12      5.32 o 
   0  36   0       53.63       57.34      7.91 o 
   1  36   0        2.10        0.11      3.15 o 
   2  36   0        9.61        6.20      3.38 o 
   3  36   0      480.83      496.70     13.48 o 
   4  36   0      243.24      241.35     14.45 o 
   1  37   0        2.72        4.84      3.32 o 
   2  37   0        0.53        1.34      3.55 o 
   3  37   0       13.06        7.86      3.52 o 
   0  38   0      323.56      336.84     16.08 o 
   1  38   0        7.86       10.36      3.72 o 
   2  38   0       92.82      108.10     11.90 o 
 -11   1   1       40.65       36.34      5.84 o 
 -10   1   1       12.38        7.97      2.80 o 
  -9   1   1      744.01      715.30     10.11 o 
  -8   1   1      371.46      385.94      6.25 o 
  -7   1   1      528.55      532.86      6.37 o 
  -6   1   1      457.81      421.32      5.13 o 
  -5   1   1     1109.52     1138.37      9.10 o 
  -4   1   1      601.07      493.02      4.41 o 
  -3   1   1     2347.89     2476.33     51.18 o 
  -2   1   1     5748.91     6132.12    106.97 o 
  -1   1   1     1804.15     1888.32     24.10 o 
   1   1   1     6294.03     6591.37    116.99 o 
   2   1   1      340.01      354.43      7.63 o 
   3   1   1     1578.40     1863.73     24.52 o 
   4   1   1      553.69      642.16      8.06 o 
   5   1   1     1245.20     1276.08     14.40 o 
   6   1   1     1555.46     1448.18     19.30 o 
   7   1   1        0.10       -1.40      1.76 o 
   8   1   1      314.66      318.12      9.02 o 
   9   1   1       65.37       71.71      6.74 o 
  10   1   1       44.95       29.91      5.63 o 
  11   1   1      127.75      136.50     19.06 o 
 -11   2   1      199.64      195.39      9.45 o 
 -10   2   1      206.91      225.15      7.02 o 
  -9   2   1      179.01      188.23      5.64 o 
  -8   2   1       20.35       24.76      2.32 o 
  -7   2   1        3.77        2.72      1.49 o 
  -6   2   1       55.50       62.93      2.29 o 
  -5   2   1     2426.22     2615.90     18.73 o 
  -4   2   1      148.23      163.54      3.72 o 
  -3   2   1     5480.91     6003.07     59.48 o 
  -2   2   1       29.69       50.59      3.13 o 
  -1   2   1       18.18       10.53      1.11 o 
   1   2   1     3482.86     3847.50     48.00 o 
   2   2   1     4999.85     5153.33     80.20 o 
   3   2   1     6940.78     7695.93     94.20 o 
   4   2   1     3045.99     3014.66     27.75 o 
   5   2   1      591.50      632.30      8.87 o 
   6   2   1     1462.38     1453.52     19.39 o 
   7   2   1       17.59       17.31      2.59 o 
   8   2   1       88.07       84.53      5.54 o 
   9   2   1      161.81      151.45      9.59 o 
  10   2   1        8.94        2.53      3.98 o 
  11   2   1       52.57       57.57     16.64 o 
 -11   3   1      303.39      294.77      9.59 o 
 -10   3   1      255.89      245.85     10.38 o 
  -9   3   1       40.91       46.20      5.26 o 
  -8   3   1     1891.90     1856.71     16.57 o 
  -7   3   1      116.09      121.15      4.31 o 
  -6   3   1      821.67      823.82      8.14 o 
  -5   3   1     1479.21     1491.54     10.71 o 
  -4   3   1      571.67      555.19      5.87 o 
  -3   3   1       82.72       67.32      2.02 o 
  -2   3   1      485.64      411.81      9.15 o 
  -1   3   1     3415.44     3671.94     37.37 o 
   0   3   1    17211.95    17676.36    273.63 o 
   1   3   1     4371.32     4728.99     41.28 o 
   2   3   1      348.32      408.45      7.63 o 
   3   3   1     2285.54     2486.71     26.88 o 
   4   3   1      714.11      722.30      7.58 o 
   5   3   1     1836.33     1871.97     17.12 o 
   6   3   1      315.40      338.96      7.68 o 
   7   3   1     1521.99     1462.94     18.20 o 
   8   3   1      117.69      116.45     10.89 o 
   9   3   1       31.44       23.64      4.73 o 
  10   3   1      134.10      144.18     10.99 o 
  11   3   1       73.03       56.14     12.14 o 
 -11   4   1        0.65        0.02      3.10 o 
 -10   4   1      169.09      161.97      7.01 o 
  -9   4   1      180.19      173.52      5.43 o 
  -8   4   1        0.02        6.99      2.21 o 
  -7   4   1      918.00      902.53      9.70 o 
  -6   4   1      194.26      199.69      5.38 o 
  -5   4   1     1520.48     1566.98     11.20 o 
  -4   4   1     2314.97     2515.13     20.59 o 
  -3   4   1      295.75      278.68      3.10 o 
  -2   4   1      529.82      600.46      7.55 o 
  -1   4   1       89.06      103.12      2.72 o 
   0   4   1     2198.82     2265.52     23.45 o 
   1   4   1       46.71       49.69      1.40 o 
   2   4   1      435.73      527.08      7.25 o 
   3   4   1     1332.37     1426.47     13.95 o 
   4   4   1      392.45      487.27      5.86 o 
   5   4   1     1126.82     1132.64     11.68 o 
   6   4   1       25.38       26.38      2.77 o 
   7   4   1      143.07      133.23      6.85 o 
   8   4   1      112.39      102.15      6.39 o 
   9   4   1      133.61      147.00     10.12 o 
  10   4   1       43.11       43.18      8.33 o 
 -11   5   1        7.48        5.16      3.38 o 
 -10   5   1      125.77      124.48      6.45 o 
  -9   5   1      291.77      277.46      7.66 o 
  -8   5   1      715.97      696.76      8.73 o 
  -7   5   1      121.48      123.65      3.62 o 
  -6   5   1      180.28      147.01      3.47 o 
  -5   5   1      173.50      159.97      2.66 o 
  -4   5   1     2013.41     1929.59     13.73 o 
  -3   5   1        0.66        1.16      0.48 o 
  -2   5   1     1235.58     1206.21     11.59 o 
  -1   5   1      788.09      849.41     10.11 o 
   0   5   1     3550.59     3667.73     37.49 o 
   1   5   1     8239.65     8580.99     87.07 o 
   2   5   1     4056.33     4231.61     43.25 o 
   3   5   1     1289.79     1346.23     13.44 o 
   4   5   1      716.57      667.27      7.41 o 
   5   5   1        8.40       12.70      1.47 o 
   6   5   1      119.27      114.04      3.91 o 
   7   5   1     1234.02     1182.86     17.12 o 
   8   5   1        2.36        0.78      2.09 o 
   9   5   1       42.03       46.87      4.94 o 
  10   5   1      213.55      203.93      8.15 o 
 -11   6   1      115.53      108.13     10.65 o 
 -10   6   1       89.74       86.86     16.32 o 
  -9   6   1      281.81      277.71      7.73 o 
  -8   6   1       29.94       31.25      2.93 o 
  -7   6   1       86.49       83.82      3.21 o 
  -6   6   1      408.68      395.65      5.73 o 
  -5   6   1      391.16      385.72      6.11 o 
  -4   6   1      594.71      598.98      5.44 o 
  -3   6   1     2179.22     2323.47     17.45 o 
  -2   6   1     5219.81     5438.59     41.65 o 
  -1   6   1      118.10      109.66      2.62 o 
   0   6   1     2734.20     2747.16     28.81 o 
   1   6   1       84.26       96.48      2.58 o 
   2   6   1     4755.97     4839.96     49.46 o 
   3   6   1       37.57       41.22      2.59 o 
   4   6   1     1145.92     1123.13     12.53 o 
   5   6   1       13.30       15.85      1.73 o 
   6   6   1      930.54      878.47     11.60 o 
   7   6   1       20.43       22.97      3.98 o 
   8   6   1       45.55       43.52      3.69 o 
   9   6   1      268.38      262.09      7.56 o 
  10   6   1       57.91       66.88      5.69 o 
 -11   7   1      169.81      172.11      9.67 o 
 -10   7   1        2.92        0.04      4.02 o 
  -9   7   1      207.21      222.43      7.99 o 
  -8   7   1       23.70       22.49      2.65 o 
  -7   7   1       33.20       36.12      3.16 o 
  -6   7   1      623.07      627.83      7.57 o 
  -5   7   1       55.89       56.87      1.97 o 
  -4   7   1     2236.84     2420.00     22.75 o 
  -3   7   1      220.67      199.85      4.90 o 
  -2   7   1      398.86      426.69      4.67 o 
  -1   7   1     5169.59     5195.69     65.39 o 
   0   7   1       30.47       22.57      1.56 o 
   1   7   1     6130.18     6203.49     57.62 o 
   2   7   1       81.00       82.66      1.81 o 
   3   7   1     2469.65     2547.00     20.65 o 
   4   7   1        6.02        6.97      1.27 o 
   5   7   1     1177.71     1249.03     12.82 o 
   6   7   1       41.33       40.23      3.18 o 
   7   7   1       52.31       60.30      7.34 o 
   8   7   1      238.43      236.78      7.53 o 
   9   7   1        0.59       -0.54      2.35 o 
  10   7   1       69.82       70.90      6.80 o 
 -11   8   1       22.02        8.86      4.52 o 
 -10   8   1       19.67       13.85      4.32 o 
  -9   8   1      211.26      213.11     10.98 o 
  -8   8   1       43.08       34.09      4.10 o 
  -7   8   1     1406.54     1376.82     15.31 o 
  -6   8   1      174.42      158.13      4.14 o 
  -5   8   1      442.92      396.84      4.34 o 
  -4   8   1      382.38      395.78      4.01 o 
  -3   8   1      404.74      325.10      4.82 o 
  -2   8   1      414.39      436.49      7.74 o 
  -1   8   1      123.81      133.99      3.26 o 
   0   8   1      242.62      231.09      3.45 o 
   1   8   1      207.49      209.76      3.34 o 
   2   8   1      128.70      120.91      2.02 o 
   3   8   1      178.12      261.20      3.79 o 
   4   8   1      872.36      896.11      9.60 o 
   5   8   1      317.20      290.84      5.15 o 
   6   8   1      582.13      555.30     10.96 o 
   7   8   1      613.49      650.91     11.98 o 
   8   8   1       69.42       77.17      5.12 o 
   9   8   1      245.25      249.13      7.50 o 
  10   8   1      224.68      242.00     10.57 o 
 -11   9   1       30.33       33.79      5.70 o 
 -10   9   1       50.31       43.08      5.65 o 
  -9   9   1       30.45       25.34      3.98 o 
  -8   9   1       45.34       54.15      4.23 o 
  -7   9   1      259.28      278.45      6.71 o 
  -6   9   1      422.47      418.91      6.38 o 
  -5   9   1     1508.38     1559.54     12.31 o 
  -4   9   1     2662.28     2791.26     22.19 o 
  -3   9   1        0.06        1.15      0.60 o 
  -2   9   1     3148.78     3378.17     27.36 o 
  -1   9   1     3310.89     3536.10     37.78 o 
   0   9   1       91.47       65.58      1.92 o 
   1   9   1     2148.72     2518.08     19.13 o 
   2   9   1        3.00       10.48      0.82 o 
   3   9   1      281.12      251.93      3.54 o 
   4   9   1       89.59       84.69      3.64 o 
   5   9   1      923.00      964.67     10.80 o 
   6   9   1      135.52      125.91      4.83 o 
   7   9   1       23.47       25.60      3.23 o 
   8   9   1      361.11      362.68      9.39 o 
   9   9   1       51.53       49.50      4.30 o 
  10   9   1       43.94       49.08      6.05 o 
 -11  10   1       41.95       44.91      6.20 o 
 -10  10   1      163.14      180.01      9.29 o 
  -9  10   1        9.14        7.24      3.08 o 
  -8  10   1       17.22       15.99      3.12 o 
  -7  10   1       44.03       48.69      3.50 o 
  -6  10   1      145.67      138.92      2.88 o 
  -5  10   1      501.22      529.42      5.39 o 
  -4  10   1      383.52      423.95      4.59 o 
  -3  10   1     4037.23     4230.93     30.96 o 
  -2  10   1      404.49      429.38      4.59 o 
  -1  10   1     1300.68     1462.59      9.87 o 
   0  10   1     2240.10     2468.21     22.99 o 
   1  10   1     4460.01     5025.09     39.67 o 
   2  10   1      662.65      715.93      6.81 o 
   3  10   1     1220.78     1367.17     12.33 o 
   4  10   1      119.83      123.16      2.58 o 
   5  10   1      214.72      236.88      6.00 o 
   6  10   1       14.88       12.22      2.41 o 
   7  10   1       15.14       18.12      3.04 o 
   8  10   1        3.87        6.93      2.79 o 
   9  10   1      187.54      196.78      7.67 o 
  10  10   1      138.16      145.84     23.39 o 
 -11  11   1       49.49       31.58      8.57 o 
 -10  11   1       33.89       36.69      5.54 o 
  -9  11   1      192.72      192.02      7.69 o 
  -8  11   1       47.67       51.38      4.57 o 
  -7  11   1      146.08      145.49      5.02 o 
  -6  11   1        0.91       -0.39      1.29 o 
  -5  11   1       20.93       20.59      1.35 o 
  -4  11   1      439.41      476.65      5.05 o 
  -3  11   1      429.86      436.27      4.70 o 
  -2  11   1      287.18      320.37      3.41 o 
  -1  11   1     6076.60     6712.73     38.17 o 
   0  11   1      194.23      254.92      4.22 o 
   1  11   1     2843.89     2950.52     24.50 o 
   2  11   1      339.20      359.45      4.86 o 
   3  11   1     1053.57     1003.19      9.09 o 
   4  11   1      611.82      583.35      6.22 o 
   5  11   1      870.99      825.33     11.14 o 
   6  11   1        4.60        2.89      1.99 o 
   7  11   1        6.35        3.51      2.41 o 
   8  11   1        0.88        0.99      2.50 o 
   9  11   1       33.48       39.20      5.40 o 
  10  11   1        8.65        5.09      4.11 o 
 -10  12   1       17.96       17.95      5.48 o 
  -9  12   1        8.61        6.57      3.09 o 
  -8  12   1      140.25      121.43      6.10 o 
  -7  12   1      540.71      537.99     12.07 o 
  -6  12   1       68.27       64.52      4.20 o 
  -5  12   1     3387.96     3262.60     21.81 o 
  -4  12   1      266.17      262.12      3.60 o 
  -3  12   1     5082.30     5294.69     39.79 o 
  -2  12   1       20.44       32.87      1.14 o 
  -1  12   1       31.65       15.35      0.83 o 
   0  12   1     2273.39     2678.69     22.16 o 
   1  12   1     1568.30     1793.62     13.42 o 
   2  12   1      638.15      729.25      6.26 o 
   3  12   1       84.21       75.59      2.05 o 
   4  12   1       19.30       18.57      1.27 o 
   5  12   1      173.00      179.47      4.83 o 
   6  12   1      366.72      375.28     11.18 o 
   7  12   1      222.13      233.77      7.21 o 
   8  12   1       58.76       56.21      4.78 o 
   9  12   1      238.77      232.90     21.19 o 
  10  12   1      196.26      177.48     19.72 o 
 -10  13   1        7.74        0.79      4.70 o 
  -9  13   1      130.16      140.91      7.93 o 
  -8  13   1       32.29       23.78      3.65 o 
  -7  13   1      199.95      197.92      7.08 o 
  -6  13   1       61.14       57.91      2.83 o 
  -5  13   1      575.70      571.39      6.30 o 
  -4  13   1      244.13      218.14      3.19 o 
  -3  13   1        6.25       10.09      1.13 o 
  -2  13   1      777.72      911.56      7.81 o 
  -1  13   1     3864.44     4230.74     24.90 o 
   0  13   1      495.83      524.45      5.41 o 
   1  13   1       10.36        3.63      0.98 o 
   2  13   1       38.14       51.44      1.58 o 
   3  13   1        1.09        0.83      0.74 o 
   4  13   1      228.84      240.20      4.79 o 
   5  13   1      121.23      112.62      4.05 o 
   6  13   1        9.18       12.91      2.56 o 
   7  13   1      576.84      562.33     14.26 o 
   8  13   1      174.22      163.23      7.98 o 
   9  13   1        0.71        5.06      3.60 o 
  10  13   1       33.24       30.47      5.46 o 
 -10  14   1       15.47       12.53      4.38 o 
  -9  14   1       23.31       20.36      4.60 o 
  -8  14   1        0.01       -0.56      2.53 o 
  -7  14   1      990.82      973.54     16.58 o 
  -6  14   1      135.78      123.00      4.86 o 
  -5  14   1     2922.34     2759.80     20.45 o 
  -4  14   1      192.41      167.35      2.87 o 
  -3  14   1     1455.66     1456.03     12.93 o 
  -2  14   1      412.28      432.73      3.92 o 
  -1  14   1        9.37        7.49      0.68 o 
   0  14   1      305.92      305.88      3.69 o 
   1  14   1       75.57       69.26      1.77 o 
   2  14   1      223.69      256.07      3.70 o 
   3  14   1       51.44       60.51      1.82 o 
   4  14   1      175.14      151.72      3.19 o 
   5  14   1      351.03      369.71      7.20 o 
   6  14   1       29.46       29.20      3.21 o 
   7  14   1       57.78       57.48      4.43 o 
   8  14   1       19.95       16.79      4.08 o 
   9  14   1        1.65       -1.73      3.36 o 
  10  14   1      103.61      101.52      8.19 o 
 -10  15   1        3.88        3.88      5.41 o 
  -9  15   1      125.87      139.58      8.03 o 
  -8  15   1      119.63      116.92      7.60 o 
  -7  15   1      449.88      441.77     11.33 o 
  -6  15   1      104.26      101.98      4.86 o 
  -5  15   1       62.62       61.89      2.44 o 
  -4  15   1       34.21       35.84      1.67 o 
  -3  15   1       70.46       64.17      2.25 o 
  -2  15   1      694.08      692.71      5.55 o 
  -1  15   1     3228.17     3043.24     19.64 o 
   0  15   1     2868.44     3091.47     21.45 o 
   1  15   1     4430.23     4481.64     30.61 o 
   2  15   1      724.39      677.51      7.82 o 
   3  15   1     4013.23     3922.55     27.28 o 
   4  15   1        3.99        3.20      1.64 o 
   5  15   1       82.09       92.27      4.83 o 
   6  15   1       66.39       61.69      4.29 o 
   7  15   1      158.39      156.16     13.61 o 
   8  15   1      201.15      173.87      8.36 o 
   9  15   1      108.57       92.52     11.80 o 
  10  15   1        4.31        4.08      4.20 o 
 -10  16   1        2.86        2.06      5.16 o 
  -9  16   1      436.30      425.13     14.57 o 
  -8  16   1       20.32       14.85      4.05 o 
  -7  16   1      392.37      388.89      9.77 o 
  -6  16   1       17.18       18.56      2.13 o 
  -5  16   1       14.01       19.05      1.63 o 
  -4  16   1     1159.33     1130.62      9.66 o 
  -3  16   1      198.12      192.77      3.08 o 
  -2  16   1      132.25      118.92      3.24 o 
  -1  16   1     1247.13     1317.33      8.69 o 
   0  16   1      170.98      188.90      4.41 o 
   1  16   1      261.04      309.10      5.78 o 
   2  16   1      478.60      454.31      5.41 o 
   3  16   1      811.10      791.50     10.89 o 
   4  16   1       34.31       35.52      2.01 o 
   5  16   1      946.15      915.41     14.18 o 
   6  16   1       23.89       22.35      3.62 o 
   7  16   1        0.13       -0.74      2.72 o 
   8  16   1       52.94       48.65      9.89 o 
   9  16   1        3.55       10.44      4.04 o 
  10  16   1      142.97      134.21     14.08 o 
 -10  17   1        3.70        0.39      4.05 o 
  -9  17   1       45.15       45.41      5.72 o 
  -8  17   1      479.44      478.20     23.43 o 
  -7  17   1        3.21        6.82      2.88 o 
  -6  17   1      330.50      322.59      9.27 o 
  -5  17   1      109.97       95.60      3.93 o 
  -4  17   1       19.59       15.61      1.36 o 
  -3  17   1        3.01        2.14      0.89 o 
  -2  17   1      875.31      849.58      6.98 o 
  -1  17   1      945.70      943.50      6.79 o 
   0  17   1     1327.43     1319.48      9.97 o 
   1  17   1      869.21      888.55      8.32 o 
   2  17   1        0.51        0.53      1.78 o 
   3  17   1      508.58      467.88      6.06 o 
   4  17   1      448.06      453.26      7.17 o 
   5  17   1      133.61      154.03      6.55 o 
   6  17   1      838.45      776.50     16.30 o 
   7  17   1        6.20        4.20      3.83 o 
   8  17   1       27.60       29.34      4.85 o 
   9  17   1       41.72       31.06      5.42 o 
 -10  18   1       54.69       42.18      6.08 o 
  -9  18   1      458.29      477.00     14.09 o 
  -8  18   1      231.16      257.75      9.92 o 
  -7  18   1     1188.68     1157.13     18.71 o 
  -6  18   1       65.69       62.45      3.33 o 
  -5  18   1      696.38      697.87      8.25 o 
  -4  18   1        2.71        5.40      1.23 o 
  -3  18   1        1.76        3.54      1.00 o 
  -2  18   1     1282.24     1233.97      9.31 o 
  -1  18   1      300.90      317.26      3.33 o 
   0  18   1       13.31       12.21      1.14 o 
   1  18   1     1069.55     1043.70      8.71 o 
   2  18   1     2748.88     2766.57     26.91 o 
   3  18   1      657.33      606.53      7.80 o 
   4  18   1     1902.32     1887.24     19.76 o 
   5  18   1     1287.88     1242.44     24.23 o 
   6  18   1       38.62       38.00      4.51 o 
   7  18   1       61.92       58.34     11.62 o 
   8  18   1      299.66      285.29     10.62 o 
   9  18   1        7.94        4.43      3.98 o 
 -10  19   1       96.63       90.45     11.62 o 
  -9  19   1      268.03      281.69     20.89 o 
  -8  19   1      116.14      115.90      7.43 o 
  -7  19   1      788.50      814.80     15.17 o 
  -6  19   1      323.87      311.81      6.55 o 
  -5  19   1      815.22      817.65      9.28 o 
  -4  19   1        0.15        4.04      1.15 o 
  -3  19   1     1832.43     1727.58     15.42 o 
  -2  19   1      145.62      128.42      2.50 o 
  -1  19   1     2051.12     2093.87     12.61 o 
   0  19   1        3.41        0.77      0.81 o 
   1  19   1       42.54       33.02      1.60 o 
   2  19   1      121.99      138.11      7.65 o 
   3  19   1     1602.09     1627.74     15.94 o 
   4  19   1      778.18      760.19     10.34 o 
   5  19   1      368.31      393.22      8.95 o 
   6  19   1       18.33       23.71      3.93 o 
   7  19   1      219.16      212.11      8.80 o 
   8  19   1        3.43        4.07      4.68 o 
   9  19   1        0.13       -0.97      3.71 o 
  -9  20   1       27.78       30.94      5.34 o 
  -8  20   1       44.45       38.94      5.27 o 
  -7  20   1      611.71      577.81     12.48 o 
  -6  20   1        4.89        5.78      2.21 o 
  -5  20   1      807.92      806.54     11.04 o 
  -4  20   1      113.40      128.05      5.87 o 
  -3  20   1      160.66      161.51      3.09 o 
  -2  20   1      134.30      129.27      2.79 o 
  -1  20   1       18.34       27.52      1.43 o 
   0  20   1      880.40      932.71      7.77 o 
   1  20   1        4.72        4.12      0.99 o 
   2  20   1       17.90       34.61      1.85 o 
   3  20   1      205.08      220.58      9.51 o 
   4  20   1       35.54       47.66      2.87 o 
   5  20   1      125.23      132.56      6.40 o 
   6  20   1      355.58      338.34     14.12 o 
   7  20   1       81.39       89.25     12.72 o 
   8  20   1        4.38        2.75      3.61 o 
   9  20   1       44.90       47.73     11.80 o 
  -9  21   1       12.91       15.73      4.61 o 
  -8  21   1        1.17        3.68      3.66 o 
  -7  21   1      258.15      250.88      9.50 o 
  -6  21   1      137.56      146.78      4.74 o 
  -5  21   1      291.17      294.96      6.12 o 
  -4  21   1     2044.86     2032.45     16.59 o 
  -3  21   1      336.33      360.91      5.57 o 
  -2  21   1     1096.73     1077.56      8.80 o 
  -1  21   1       31.55       35.00      1.29 o 
   0  21   1      386.30      350.80      6.55 o 
   1  21   1      273.76      273.19      6.35 o 
   2  21   1     1712.05     1637.69     13.77 o 
   3  21   1      250.40      226.34      8.76 o 
   4  21   1       19.02       25.84      3.57 o 
   5  21   1       97.18      108.38      8.35 o 
   6  21   1        4.02        9.51      3.46 o 
   7  21   1       71.65       66.51      6.07 o 
   8  21   1       94.26       81.91      7.92 o 
   9  21   1       46.41       40.81      5.79 o 
  -9  22   1        1.27        0.46      4.05 o 
  -8  22   1        2.99        3.20      3.75 o 
  -7  22   1      244.05      229.85      9.08 o 
  -6  22   1      150.53      160.52      5.02 o 
  -5  22   1      422.31      449.33      6.71 o 
  -4  22   1      101.20       90.19      2.94 o 
  -3  22   1       34.17       35.99      1.99 o 
  -2  22   1       25.39       49.71      5.55 o 
  -1  22   1      106.37      113.27      6.41 o 
   0  22   1      168.72      179.87      3.09 o 
   1  22   1      216.15      189.64      3.58 o 
   2  22   1      330.65      363.22      5.41 o 
   3  22   1        5.73       10.44      1.77 o 
   4  22   1       27.57       26.40      2.45 o 
   5  22   1      116.82      128.13      5.69 o 
   6  22   1       85.25       67.09      5.93 o 
   7  22   1      201.33      208.06     11.38 o 
   8  22   1       13.81        9.02      7.23 o 
   9  22   1        3.32       -0.22      5.63 o 
  -9  23   1        0.05       -2.09      3.81 o 
  -8  23   1       97.53      102.26      9.87 o 
  -7  23   1       81.85       77.40     11.28 o 
  -6  23   1      593.91      593.33     10.64 o 
  -5  23   1      381.84      401.01      7.28 o 
  -4  23   1      898.88      859.32      9.16 o 
  -3  23   1       10.96        8.64      1.42 o 
  -2  23   1       42.57       40.60      1.99 o 
  -1  23   1      477.43      420.25      5.91 o 
   0  23   1      156.90      153.62      3.83 o 
   1  23   1      399.25      424.60      5.84 o 
   2  23   1      737.88      701.04      8.23 o 
   3  23   1      303.44      324.26      5.96 o 
   4  23   1       12.24       11.81      2.12 o 
   5  23   1        6.13        6.54      2.66 o 
   6  23   1       34.98       44.47      5.14 o 
   7  23   1        8.71       10.69      4.55 o 
   8  23   1        2.56       13.78      6.23 o 
  -9  24   1        9.09        9.69      4.53 o 
  -8  24   1      133.41      128.49      9.65 o 
  -7  24   1        0.01       -1.48      5.53 o 
  -6  24   1      116.73      112.31      5.59 o 
  -5  24   1        0.69        1.07      1.65 o 
  -4  24   1       65.48       74.79      3.19 o 
  -3  24   1      166.20      161.39      3.59 o 
  -2  24   1      410.83      419.38      5.82 o 
  -1  24   1      125.20      125.43      4.97 o 
   0  24   1      964.20      930.34     10.11 o 
   1  24   1      126.13      143.61      3.60 o 
   2  24   1     2118.89     2118.37     18.40 o 
   3  24   1      350.93      349.62      7.57 o 
   4  24   1      996.45      981.65     13.08 o 
   5  24   1      196.59      192.29      6.86 o 
   6  24   1      697.55      715.64     16.45 o 
   7  24   1       32.83       38.10      5.22 o 
   8  24   1      134.95      128.44      8.34 o 
  -8  25   1      137.38      141.67      8.23 o 
  -7  25   1        0.31       -1.77      3.29 o 
  -6  25   1      301.15      301.41      8.08 o 
  -5  25   1        4.41        1.95      1.80 o 
  -4  25   1      814.64      789.72     10.07 o 
  -3  25   1      166.90      169.92      4.13 o 
  -2  25   1      389.60      383.50      6.93 o 
  -1  25   1       84.79       76.19      2.97 o 
   0  25   1      454.13      456.18      6.99 o 
   1  25   1      825.34      784.21      8.45 o 
   2  25   1      141.11      166.67      6.60 o 
   3  25   1      175.22      175.88      4.62 o 
   4  25   1       17.67       13.45      2.27 o 
   5  25   1      172.46      162.20      7.81 o 
   6  25   1       20.94       23.54      4.49 o 
   7  25   1      303.39      310.02     19.89 o 
   8  25   1      529.36      530.15     14.95 o 
  -8  26   1       35.20       34.24      8.35 o 
  -7  26   1       11.97       11.88      3.99 o 
  -6  26   1        3.40        7.03      3.54 o 
  -5  26   1      234.00      235.19      5.39 o 
  -4  26   1      141.29      145.80      4.23 o 
  -3  26   1      206.84      192.83      4.23 o 
  -2  26   1      136.62      122.33      4.29 o 
  -1  26   1      329.17      309.05      6.94 o 
   0  26   1       23.38       18.65      2.30 o 
   1  26   1      220.49      242.49      6.28 o 
   2  26   1        0.54        1.33      1.41 o 
   3  26   1        3.24        2.62      1.74 o 
   4  26   1       86.51       89.43      4.16 o 
   5  26   1        4.64        2.53      3.27 o 
   6  26   1        3.74        1.40      3.47 o 
   7  26   1       22.94       27.77      8.36 o 
   8  26   1        8.63       14.50      4.66 o 
  -8  27   1       95.84      101.17     12.58 o 
  -7  27   1        1.33       -5.05      5.74 o 
  -6  27   1      140.96      141.01      7.87 o 
  -5  27   1       32.81       35.18      2.81 o 
  -4  27   1      515.45      527.75      8.01 o 
  -3  27   1      516.23      532.30      8.80 o 
  -2  27   1      461.45      492.00      8.80 o 
  -1  27   1       73.62       82.13      4.13 o 
   0  27   1       20.93       24.05      2.23 o 
   1  27   1       43.43       33.58      2.14 o 
   2  27   1       35.32       40.52      2.48 o 
   3  27   1       22.83       24.65      2.54 o 
   4  27   1       34.78       35.11      3.04 o 
   5  27   1      185.51      180.52      8.05 o 
   6  27   1      122.65      141.49      7.55 o 
   7  27   1      195.83      209.79      9.41 o 
  -8  28   1        0.23       -2.75      3.68 o 
  -7  28   1       17.54       18.28      3.51 o 
  -6  28   1       34.19       35.20      3.80 o 
  -5  28   1      131.18      134.18      5.55 o 
  -4  28   1        9.15        8.52      2.43 o 
  -3  28   1      188.81      189.55      5.34 o 
  -2  28   1      872.39      843.14     18.00 o 
  -1  28   1       75.12       66.38      4.03 o 
   0  28   1     1524.21     1526.44     15.85 o 
   1  28   1       48.74       58.47      3.45 o 
   2  28   1      907.43      902.06     12.61 o 
   3  28   1      161.31      165.12      4.27 o 
   4  28   1      343.47      349.29      7.39 o 
   5  28   1      200.16      200.91      8.45 o 
   6  28   1      276.55      279.81     15.53 o 
   7  28   1       65.34       71.78      6.72 o 
  -7  29   1      118.26      120.16     13.75 o 
  -6  29   1      116.98      128.31      8.17 o 
  -5  29   1        3.44        0.13      2.18 o 
  -4  29   1      686.20      677.18     11.60 o 
  -3  29   1      217.78      227.63      5.95 o 
  -2  29   1     1015.84     1000.52     14.76 o 
  -1  29   1        9.53       19.47      2.64 o 
   0  29   1        3.37        9.52      2.24 o 
   1  29   1       17.13       16.31      2.33 o 
   2  29   1      298.19      297.01      6.62 o 
   3  29   1       81.79       82.86      3.46 o 
   4  29   1       35.23       34.51      3.15 o 
   5  29   1        2.49        2.80      3.54 o 
   6  29   1      143.20      149.76      7.91 o 
   7  29   1      118.96      105.55      7.99 o 
  -7  30   1       25.36       29.77      6.94 o 
  -6  30   1        4.35        5.03      3.82 o 
  -5  30   1       20.23       18.71      3.17 o 
  -4  30   1        1.16        1.14      2.10 o 
  -3  30   1       27.49       22.95      3.03 o 
  -2  30   1      267.06      279.22      7.25 o 
  -1  30   1        8.59       10.36      3.28 o 
   0  30   1      180.18      182.57      5.91 o 
   1  30   1      223.86      221.82      5.91 o 
   2  30   1      106.75      114.56      4.59 o 
   3  30   1        5.30        3.02      1.73 o 
   4  30   1        7.95       11.56      2.73 o 
   5  30   1       25.01       23.16      4.40 o 
   6  30   1      133.07      137.91     13.77 o 
  -7  31   1      149.07      169.74     12.68 o 
  -6  31   1      179.78      163.67     11.83 o 
  -5  31   1        1.64       -0.51      2.90 o 
  -4  31   1       15.29       20.12      3.74 o 
  -3  31   1       62.66       60.71      4.21 o 
  -2  31   1      513.09      500.80     10.14 o 
  -1  31   1      300.81      301.57      7.66 o 
   0  31   1       47.06       39.18      3.82 o 
   1  31   1      102.46      105.81      4.58 o 
   2  31   1        9.47        8.79      2.58 o 
   3  31   1        6.92        3.84      2.55 o 
   4  31   1      518.31      537.50     13.65 o 
   5  31   1       32.33       39.11      5.00 o 
   6  31   1        0.31       -3.01      8.28 o 
  -6  32   1       10.38        7.73      5.21 o 
  -5  32   1        0.54        0.94      2.97 o 
  -4  32   1       65.47       64.02      5.57 o 
  -3  32   1        1.17       -1.04      3.33 o 
  -2  32   1       83.12       73.83      5.13 o 
  -1  32   1       31.49       33.67      6.18 o 
   0  32   1      439.95      418.58      9.28 o 
   1  32   1        3.63        4.52      2.54 o 
   2  32   1      415.76      399.20      8.81 o 
   3  32   1       15.58       18.38      3.18 o 
   4  32   1      247.72      271.89     16.87 o 
   5  32   1       51.03       45.43      9.26 o 
   6  32   1       64.59       64.10     10.54 o 
  -6  33   1       51.03       67.14      9.21 o 
  -5  33   1      173.53      171.04      7.72 o 
  -4  33   1        9.42        5.20      3.16 o 
  -3  33   1       26.05       24.31      4.09 o 
  -2  33   1       37.12       35.63      4.59 o 
  -1  33   1      160.07      160.29      7.51 o 
   0  33   1      275.71      269.25      9.46 o 
   1  33   1       14.91       15.78      5.24 o 
   2  33   1       31.32       36.84      5.67 o 
   3  33   1      375.75      364.87      9.42 o 
   4  33   1        1.54        2.93      3.69 o 
   5  33   1      152.77      162.25     14.20 o 
  -5  34   1      144.63      142.02     11.38 o 
  -4  34   1       37.22       41.41      4.99 o 
  -3  34   1       32.55       28.86      4.52 o 
  -2  34   1       30.03       18.08      3.75 o 
  -1  34   1       69.56       62.94     11.23 o 
   0  34   1       58.95       65.59      5.68 o 
   1  34   1      193.19      200.36      8.41 o 
   2  34   1       46.83       49.54      5.09 o 
   3  34   1        0.05       -2.52      2.52 o 
   4  34   1      165.42      144.62     13.07 o 
   5  34   1      167.14      187.76     15.61 o 
  -5  35   1        9.74        6.82      5.23 o 
  -4  35   1       77.37       81.89      6.40 o 
  -3  35   1        0.74        0.99      3.36 o 
  -2  35   1      393.16      410.67     12.29 o 
  -1  35   1       73.46       81.58      6.36 o 
   0  35   1       30.81       33.95      4.95 o 
   1  35   1       80.36       87.24      6.55 o 
   2  35   1       33.50       34.95      4.64 o 
   3  35   1      346.15      345.30     12.13 o 
   4  35   1        5.77       -4.43      4.43 o 
  -4  36   1        6.76        7.56      4.18 o 
  -3  36   1        4.34        6.17      3.38 o 
  -2  36   1      302.54      311.98     10.83 o 
  -1  36   1        1.19        0.09      2.89 o 
   0  36   1      598.66      576.56     15.07 o 
   1  36   1       70.60       73.40      6.29 o 
   2  36   1      148.94      157.15      9.01 o 
   3  36   1        5.37        6.66      5.09 o 
   4  36   1       48.30       43.10      7.92 o 
  -3  37   1        3.92        6.11      5.80 o 
  -2  37   1       13.51       20.04      6.04 o 
  -1  37   1      160.01      162.25      7.98 o 
   0  37   1       81.91       84.93      6.60 o 
   1  37   1      105.04      105.35      8.67 o 
   2  37   1        1.54        3.65      3.20 o 
   3  37   1      269.73      269.07     15.00 o 
  -2  38   1        9.83        7.51      3.63 o 
  -1  38   1       13.25        7.62      3.57 o 
   0  38   1       54.39       49.97      5.54 o 
   1  38   1       37.23       40.62      5.25 o 
   2  38   1      116.56      105.25      7.02 o 
 -11   0   2       14.46       12.57      6.13 o 
 -10   0   2      148.90      166.20      8.76 o 
  -9   0   2       48.82       47.83      4.51 o 
  -8   0   2     4504.73     4481.19     43.55 o 
  -7   0   2      350.86      355.50      7.18 o 
  -6   0   2     5091.43     5278.93     47.62 o 
  -5   0   2       39.17       53.85      1.93 o 
  -4   0   2     2216.53     2486.93     22.73 o 
  -3   0   2     1886.15     2108.09     51.37 o 
  -1   0   2     7712.24     7884.57     98.90 o 
   0   0   2    11387.57    11642.57    177.88 o 
   1   0   2     3396.17     3665.47     48.74 o 
   2   0   2     2225.56     2372.26     42.92 o 
   5   0   2      179.96      175.46      8.09 o 
   6   0   2     2185.93     2226.93     33.40 o 
   7   0   2     1395.13     1357.09     24.47 o 
   8   0   2        1.97        6.68      4.90 o 
   9   0   2       68.05       71.75      9.52 o 
  10   0   2       41.85       35.30      8.29 o 
 -11   1   2       23.31       15.47      4.50 o 
 -10   1   2       17.98       19.50      3.36 o 
  -9   1   2       30.93       29.07      2.71 o 
  -8   1   2      165.33      180.63      4.50 o 
  -7   1   2      195.73      197.74      3.78 o 
  -6   1   2     1042.82     1005.69      8.89 o 
  -5   1   2       76.39       95.00      2.21 o 
  -4   1   2    26441.88    27470.19    153.87 o 
  -3   1   2       25.78       18.77      1.29 o 
  -2   1   2    37929.41    38288.64    668.34 o 
  -1   1   2      261.47      302.10      5.30 o 
   0   1   2     1310.53     1329.03     14.23 o 
   1   1   2        9.90        0.70      1.08 o 
   2   1   2      251.78      225.70      6.23 o 
   3   1   2        9.24       19.53      1.84 o 
   5   1   2      149.49      128.61      4.99 o 
   6   1   2      545.99      537.64     17.60 o 
   7   1   2       34.82       34.75      3.16 o 
   8   1   2      975.05      961.41     20.10 o 
   9   1   2      113.19      110.70      8.15 o 
  10   1   2       66.76       77.52      7.74 o 
 -11   2   2        0.85        2.93      6.95 o 
 -10   2   2      229.59      228.85      7.25 o 
  -9   2   2       20.87       25.02      2.61 o 
  -8   2   2      314.26      302.69      5.54 o 
  -7   2   2      367.24      394.03      5.30 o 
  -6   2   2     1750.86     1787.39     14.53 o 
  -5   2   2      134.53      121.93      2.37 o 
  -4   2   2       93.39       92.59      3.23 o 
  -3   2   2     3509.96     3883.63     33.78 o 
  -2   2   2    11840.62    12180.50    151.87 o 
  -1   2   2     8121.87     8357.04    104.77 o 
   0   2   2     2743.12     3020.24     74.21 o 
   1   2   2      979.63     1132.73     15.95 o 
   2   2   2     1145.98     1217.58     23.89 o 
   3   2   2        0.61       11.48      1.80 o 
   5   2   2       21.50       23.92      2.34 o 
   6   2   2      726.41      699.99     22.84 o 
   7   2   2      244.00      217.91      6.91 o 
   8   2   2       45.07       41.79      7.69 o 
   9   2   2       33.64       31.89      5.19 o 
  10   2   2      208.75      209.93     10.69 o 
 -11   3   2        6.11        3.25      3.88 o 
 -10   3   2        4.29        3.14      2.96 o 
  -9   3   2      136.07      137.25      4.32 o 
  -8   3   2      348.61      350.58      5.94 o 
  -7   3   2      488.42      514.75      6.70 o 
  -6   3   2      617.19      587.65      5.51 o 
  -5   3   2      556.49      668.21      4.96 o 
  -4   3   2     1540.27     1503.69     11.63 o 
  -3   3   2      103.37      119.83      1.75 o 
  -2   3   2    24361.97    24757.41    307.80 o 
  -1   3   2     6789.09     7155.02    125.49 o 
   0   3   2    13096.85    13803.65    171.65 o 
   1   3   2     1271.94     1520.89     21.04 o 
   2   3   2      333.72      349.20      9.10 o 
   3   3   2       23.74       26.72      1.30 o 
   4   3   2     1449.20     1505.20     22.04 o 
   5   3   2      546.44      564.25     12.12 o 
   6   3   2      287.73      281.43      7.10 o 
   7   3   2      136.01      124.30      7.85 o 
   8   3   2      218.23      215.09      7.66 o 
   9   3   2       74.11       75.69     12.83 o 
  10   3   2      209.44      248.73     11.56 o 
 -11   4   2        0.01        1.91      3.60 o 
 -10   4   2       32.62       35.20      4.21 o 
  -9   4   2      331.24      334.18      6.41 o 
  -8   4   2      312.72      309.62      5.57 o 
  -7   4   2       65.86       58.75      2.65 o 
  -6   4   2      226.73      215.38      3.07 o 
  -5   4   2      745.36      808.83      6.83 o 
  -4   4   2      505.43      519.48      4.42 o 
  -3   4   2      356.77      320.28      3.46 o 
  -2   4   2     5770.87     6055.42     75.52 o 
  -1   4   2     1092.15     1069.96     19.17 o 
   0   4   2     4095.69     4133.94     74.34 o 
   1   4   2        2.54        2.04      0.51 o 
   2   4   2     3098.56     3138.14     32.54 o 
   3   4   2      617.31      600.94      7.70 o 
   4   4   2       65.66       54.92      2.52 o 
   5   4   2       30.95       25.41      2.39 o 
   6   4   2     1857.26     1671.89     21.53 o 
   7   4   2       40.76       40.99      4.51 o 
   8   4   2      374.47      364.47      9.87 o 
   9   4   2       92.16       86.10      7.50 o 
  10   4   2       83.10       83.61      8.26 o 
 -11   5   2       43.02       38.00      5.56 o 
 -10   5   2       38.98       34.79      4.23 o 
  -9   5   2       28.51       30.51      3.00 o 
  -8   5   2       12.90       13.24      1.85 o 
  -7   5   2        0.12       -0.18      1.15 o 
  -6   5   2      158.05      145.67      2.84 o 
  -5   5   2       89.72       86.59      2.18 o 
  -4   5   2      222.46      211.61      3.03 o 
  -3   5   2      661.80      651.65      6.15 o 
  -2   5   2      402.37      444.09      6.47 o 
  -1   5   2     1279.43     1283.45     18.34 o 
   1   5   2     4791.38     5118.90     51.71 o 
   2   5   2       47.81       46.01      1.66 o 
   3   5   2      885.05      906.66     12.78 o 
   4   5   2        6.76       10.42      1.40 o 
   5   5   2       51.22       46.48      3.01 o 
   6   5   2      251.76      263.85      8.25 o 
   7   5   2       72.28       68.49      5.47 o 
   8   5   2       53.38       55.83      4.84 o 
   9   5   2      345.43      341.31     12.28 o 
  10   5   2        6.92        7.92      4.37 o 
 -11   6   2        8.88        3.38      4.20 o 
 -10   6   2        4.09       -1.18      2.71 o 
  -9   6   2      101.30       96.19      4.65 o 
  -8   6   2       21.70       22.72      2.14 o 
  -7   6   2      115.27      110.05      3.20 o 
  -6   6   2        2.51        3.45      0.99 o 
  -5   6   2      899.45      885.81      8.48 o 
  -4   6   2      152.97      174.03      2.50 o 
  -3   6   2     5809.97     5790.77     39.85 o 
  -2   6   2     2898.86     3073.93     46.96 o 
  -1   6   2     8341.19     8504.86    105.31 o 
   0   6   2      554.50      616.35     13.75 o 
   1   6   2     5038.20     5481.13     89.04 o 
   2   6   2      232.71      261.60      4.40 o 
   3   6   2      225.36      235.74      4.03 o 
   4   6   2       68.96       83.41      3.14 o 
   5   6   2      304.68      295.93      7.48 o 
   6   6   2      849.92      803.21     15.67 o 
   7   6   2      179.49      189.34      7.81 o 
   8   6   2        0.03        0.90      4.30 o 
   9   6   2        8.68       10.42      5.89 o 
  10   6   2      114.97      113.23      8.99 o 
 -11   7   2       22.48       15.45      4.43 o 
 -10   7   2       13.58       12.98      3.39 o 
  -9   7   2      382.15      381.50      7.86 o 
  -8   7   2      193.87      197.03      4.89 o 
  -7   7   2      161.05      160.26      3.96 o 
  -6   7   2      625.41      627.66      6.63 o 
  -5   7   2       14.44       18.43      1.44 o 
  -4   7   2      905.79      846.61      6.54 o 
  -3   7   2       61.93       56.68      1.83 o 
  -2   7   2       38.15       31.50      1.45 o 
  -1   7   2      296.60      327.05      6.96 o 
   0   7   2      943.54     1106.89     13.01 o 
   1   7   2      128.33      102.59      5.51 o 
   2   7   2      470.60      493.90      7.02 o 
   3   7   2      629.86      638.83      6.55 o 
   4   7   2      399.11      372.79      6.69 o 
   5   7   2      162.38      161.33      4.10 o 
   6   7   2      295.33      306.67      7.16 o 
   7   7   2       85.00       82.24      6.05 o 
   8   7   2      285.90      275.54     10.35 o 
   9   7   2       11.73       10.07      4.05 o 
  10   7   2       51.12       55.94      6.81 o 
 -11   8   2       19.98       27.85     11.61 o 
 -10   8   2      187.97      178.20      7.18 o 
  -9   8   2       11.59       10.91      2.44 o 
  -8   8   2        1.39       -0.25      1.67 o 
  -7   8   2        5.39        5.31      1.50 o 
  -6   8   2        0.60        3.50      1.22 o 
  -5   8   2      540.40      550.23      5.72 o 
  -4   8   2      230.26      216.65      2.76 o 
  -3   8   2      938.79      918.86      7.35 o 
  -2   8   2       73.00      116.89      2.16 o 
  -1   8   2     1319.51     1250.60     12.16 o 
   0   8   2      768.53      794.09      9.17 o 
   1   8   2      158.28      175.86      2.77 o 
   2   8   2     4119.22     4284.16     34.28 o 
   3   8   2       14.53       11.57      0.95 o 
   4   8   2     1343.28     1400.77     14.82 o 
   5   8   2      219.83      214.88      5.54 o 
   6   8   2       60.30       57.83      3.74 o 
   7   8   2       27.28       23.50      3.10 o 
   8   8   2      119.64      109.37      7.33 o 
   9   8   2      102.58      108.68     12.96 o 
  10   8   2      120.47      125.47      9.50 o 
 -11   9   2      141.21      139.09      8.23 o 
 -10   9   2       64.85       64.38      5.25 o 
  -9   9   2      378.77      384.61     10.58 o 
  -8   9   2       41.73       45.03      3.49 o 
  -7   9   2      590.62      570.97      7.80 o 
  -6   9   2      208.83      212.36      3.97 o 
  -5   9   2        8.80        6.17      0.98 o 
  -4   9   2       26.40       35.48      1.65 o 
  -3   9   2      246.70      275.31      3.16 o 
  -2   9   2      527.81      507.46      4.25 o 
  -1   9   2      778.99      876.69     14.47 o 
   0   9   2        2.26       -1.01      1.01 o 
   1   9   2     3082.04     3123.08     24.81 o 
   2   9   2     3014.30     3363.16     26.68 o 
   3   9   2      650.95      575.45      6.48 o 
   4   9   2      750.43      751.23     12.92 o 
   5   9   2     1140.96     1082.52     14.73 o 
   6   9   2       33.80       32.24      3.10 o 
   7   9   2      293.44      288.08      7.75 o 
   8   9   2       30.99       31.60      4.39 o 
   9   9   2      386.59      367.51     10.25 o 
  10   9   2        1.33        2.30      3.20 o 
 -11  10   2       50.11       42.21      5.74 o 
 -10  10   2       11.25        9.12      3.24 o 
  -9  10   2        0.20       -1.18      2.03 o 
  -8  10   2        5.55        2.27      2.03 o 
  -7  10   2      588.91      584.14      8.69 o 
  -6  10   2       21.52       18.27      1.57 o 
  -5  10   2      998.76      983.25      8.79 o 
  -4  10   2      408.73      452.04      5.93 o 
  -3  10   2     2489.19     2451.07     18.50 o 
  -2  10   2      232.36      229.49      2.70 o 
  -1  10   2    13232.16    14340.06    142.12 o 
   0  10   2     2042.45     2202.37     20.78 o 
   1  10   2     2467.80     2521.17     19.07 o 
   2  10   2      541.79      554.27      5.34 o 
   3  10   2        2.24        3.66      0.65 o 
   4  10   2      298.20      316.11      6.51 o 
   5  10   2      267.17      262.84      6.26 o 
   6  10   2       50.78       50.84      3.63 o 
   7  10   2      168.60      185.49      6.44 o 
   8  10   2       29.79       25.52      3.57 o 
   9  10   2      167.41      175.05      7.43 o 
  10  10   2        0.20       -0.17      3.81 o 
 -11  11   2        4.57        2.37      3.92 o 
 -10  11   2        0.11        2.83      3.30 o 
  -9  11   2       65.56       67.17      4.19 o 
  -8  11   2        3.45        5.41      2.18 o 
  -7  11   2       96.90      104.02      4.26 o 
  -6  11   2       90.78       87.38      4.80 o 
  -5  11   2       11.72        9.93      1.15 o 
  -4  11   2      138.01      121.79      2.94 o 
  -3  11   2       11.08        7.30      0.80 o 
  -2  11   2      679.59      670.26      5.43 o 
  -1  11   2       19.64       27.53      1.90 o 
   0  11   2      646.30      647.20      7.77 o 
   1  11   2     3126.61     3570.28     26.43 o 
   2  11   2      372.92      425.50      5.03 o 
   3  11   2     1103.37     1193.08     10.16 o 
   4  11   2      485.59      481.27      7.25 o 
   5  11   2       23.02       26.11      2.61 o 
   6  11   2        8.76       11.93      2.43 o 
   7  11   2       13.31        9.84      2.67 o 
   8  11   2      127.15      125.02      6.04 o 
   9  11   2        0.00       -1.58      2.80 o 
  10  11   2      124.56      117.17     14.58 o 
 -11  12   2        2.85        0.60      3.90 o 
 -10  12   2       82.76       89.45      6.09 o 
  -9  12   2        4.50        2.20      2.79 o 
  -8  12   2       72.74       73.24      4.34 o 
  -7  12   2      244.59      262.97      6.35 o 
  -6  12   2       40.29       43.45      2.25 o 
  -5  12   2       23.61       24.42      1.52 o 
  -4  12   2        3.22        3.79      0.95 o 
  -3  12   2      865.02      795.68      6.42 o 
  -2  12   2     1799.43     1998.16     13.37 o 
  -1  12   2      361.89      346.25      4.46 o 
   0  12   2      108.86      133.58      2.62 o 
   1  12   2     1755.43     1925.05     15.41 o 
   2  12   2       14.72       32.69      1.50 o 
   3  12   2      791.80      837.10      7.87 o 
   4  12   2     1059.76     1043.94     12.36 o 
   5  12   2       74.77       73.50      3.91 o 
   6  12   2      324.60      326.85     11.73 o 
   7  12   2      530.98      527.17     11.01 o 
   8  12   2      369.84      376.12      9.83 o 
   9  12   2        3.09        1.86      2.97 o 
  10  12   2       13.59       14.67      4.61 o 
 -11  13   2      317.10      353.69     17.87 o 
 -10  13   2       12.88       12.07      3.46 o 
  -9  13   2      434.56      439.53      8.77 o 
  -8  13   2      455.97      486.38      9.44 o 
  -7  13   2      138.32      141.53      8.95 o 
  -6  13   2      179.90      173.44      3.74 o 
  -5  13   2       70.76       72.96      2.64 o 
  -4  13   2       98.78      129.33      9.92 o 
  -3  13   2        0.29        0.44      0.62 o 
  -2  13   2        0.71        6.18      0.73 o 
  -1  13   2       76.97      116.32      2.38 o 
   0  13   2      572.48      494.63      5.88 o 
   1  13   2     2957.74     3119.84     21.77 o 
   2  13   2      585.51      581.40      6.59 o 
   3  13   2     6973.48     6888.29     53.30 o 
   4  13   2       14.27        5.70      1.42 o 
   5  13   2     2710.48     2671.60     30.39 o 
   6  13   2      252.87      241.15      6.92 o 
   7  13   2       41.68       35.78      7.04 o 
   8  13   2        4.34        3.77      2.74 o 
   9  13   2       51.16       38.04      5.47 o 
  10  13   2       84.64       69.58      7.12 o 
 -10  14   2        8.62        3.27      3.03 o 
  -9  14   2      133.39      138.59      5.84 o 
  -8  14   2        9.75       10.69      2.57 o 
  -7  14   2       64.93       76.77      4.93 o 
  -6  14   2       36.42       37.76      2.35 o 
  -5  14   2     2180.82     2094.90     16.32 o 
  -4  14   2      216.23      233.74      4.32 o 
  -3  14   2      679.57      647.47      5.39 o 
  -2  14   2       25.02       34.90      1.31 o 
  -1  14   2     3978.20     4076.58     29.55 o 
   0  14   2        6.87       13.21      1.03 o 
   1  14   2      498.61      440.94      5.96 o 
   2  14   2     3140.37     3242.71     24.88 o 
   3  14   2       99.18      106.78      3.88 o 
   4  14   2       58.39       72.38      3.24 o 
   5  14   2     1681.00     1610.69     20.70 o 
   6  14   2      372.43      352.01     11.98 o 
   7  14   2      399.24      413.10     16.55 o 
   8  14   2       92.53       96.03      8.20 o 
   9  14   2      145.17      145.67      8.26 o 
  10  14   2        0.05        0.89      3.93 o 
 -10  15   2        0.30        1.27      2.94 o 
  -9  15   2       21.22       23.05      3.38 o 
  -8  15   2        0.53        1.81      2.24 o 
  -7  15   2       50.85       48.33      4.21 o 
  -6  15   2       25.95       23.89      2.10 o 
  -5  15   2      177.39      167.74      3.42 o 
  -4  15   2        0.02        0.90      0.83 o 
  -3  15   2       64.92       66.74      2.45 o 
  -2  15   2      530.46      516.46      4.56 o 
  -1  15   2       11.55       27.89      2.25 o 
   0  15   2     1850.72     1809.72     14.75 o 
   1  15   2       51.92       38.54      1.76 o 
   2  15   2      415.30      418.34      5.26 o 
   3  15   2      594.28      553.10      6.33 o 
   4  15   2       15.23       12.78      1.86 o 
   5  15   2       27.13       25.54      2.88 o 
   6  15   2        0.25        0.93      3.31 o 
   7  15   2       54.91       61.93      4.69 o 
   8  15   2      112.57      120.48      7.43 o 
   9  15   2       31.62       33.46      5.29 o 
 -10  16   2       66.40       73.95      6.06 o 
  -9  16   2        4.27        7.92      3.01 o 
  -8  16   2      211.80      195.04      6.18 o 
  -7  16   2      119.63      121.44      5.84 o 
  -6  16   2        0.71        1.94      1.46 o 
  -5  16   2     2574.31     2536.76     19.38 o 
  -4  16   2        0.00       -0.16      0.85 o 
  -3  16   2     5670.61     5669.52     31.47 o 
  -2  16   2       84.87       67.83      1.65 o 
  -1  16   2     3277.80     3018.96     21.06 o 
   0  16   2       90.26       73.58      2.16 o 
   1  16   2      473.06      442.62      6.49 o 
   2  16   2      251.19      256.11      4.15 o 
   3  16   2      476.11      454.98      5.74 o 
   4  16   2      270.78      285.42      6.02 o 
   5  16   2      736.47      736.10     16.40 o 
   6  16   2       21.94       22.44      3.12 o 
   7  16   2      854.70      847.18     17.91 o 
   8  16   2      157.47      164.22      8.28 o 
   9  16   2      257.39      264.37     10.81 o 
 -10  17   2       59.72       58.45      5.30 o 
  -9  17   2      174.35      176.99      7.08 o 
  -8  17   2       12.70       13.59      2.79 o 
  -7  17   2     1505.93     1477.96     18.37 o 
  -6  17   2      373.21      380.70      6.35 o 
  -5  17   2     1133.70     1112.16     11.10 o 
  -4  17   2      469.99      480.73      5.46 o 
  -3  17   2      221.43      235.06      4.59 o 
  -2  17   2      502.72      492.15      4.38 o 
  -1  17   2     1590.21     1621.29     12.56 o 
   0  17   2      563.78      516.10      6.05 o 
   1  17   2     2942.61     2880.70     22.96 o 
   2  17   2     2743.03     2662.78     28.70 o 
   3  17   2     1661.84     1684.19     14.60 o 
   4  17   2       67.94       73.16      3.58 o 
   5  17   2     1792.07     1806.61     23.87 o 
   6  17   2       72.56       70.90      5.65 o 
   7  17   2      656.18      623.14     15.22 o 
   8  17   2       74.51       79.14      9.44 o 
   9  17   2        0.82       -1.10      4.90 o 
 -10  18   2        4.65        5.55      3.41 o 
  -9  18   2      120.05      131.08      6.51 o 
  -8  18   2      125.96      126.93      5.54 o 
  -7  18   2      243.79      257.55      6.73 o 
  -6  18   2        2.48        4.84      1.67 o 
  -5  18   2      863.44      862.14      9.44 o 
  -4  18   2      125.53      125.03      2.81 o 
  -3  18   2       18.07       12.62      1.12 o 
  -2  18   2      326.96      305.34      3.32 o 
  -1  18   2     4266.17     4076.06     26.09 o 
   0  18   2     1952.05     1946.35     14.84 o 
   1  18   2     2397.61     2215.30     17.39 o 
   2  18   2       98.34      107.00      5.38 o 
   3  18   2     1551.36     1474.77     14.54 o 
   4  18   2      305.56      336.71      5.43 o 
   5  18   2      420.87      414.18     11.87 o 
   6  18   2     1395.30     1330.62     23.39 o 
   7  18   2      236.99      245.17      9.44 o 
   8  18   2       64.49       53.63      5.81 o 
   9  18   2      157.34      164.37      8.98 o 
 -10  19   2        4.42        2.05      4.09 o 
  -9  19   2      111.96      117.26      6.40 o 
  -8  19   2        5.29        2.12      2.41 o 
  -7  19   2       44.98       42.97      3.54 o 
  -6  19   2      139.71      144.26      4.13 o 
  -5  19   2       73.42       79.67      4.51 o 
  -4  19   2      970.41      934.64      8.64 o 
  -3  19   2       77.37       83.32      2.18 o 
  -2  19   2      549.95      522.55      4.67 o 
  -1  19   2      214.05      255.81      3.60 o 
   0  19   2      206.92      177.09      3.03 o 
   1  19   2        4.48        1.09      3.50 o 
   2  19   2      322.47      378.72      5.65 o 
   3  19   2      232.53      216.62      7.42 o 
   4  19   2      421.39      410.22      6.81 o 
   5  19   2      448.90      433.05     11.36 o 
   6  19   2        6.62        8.32      3.36 o 
   7  19   2       13.07       13.34      3.96 o 
   8  19   2      134.09      140.41     15.46 o 
   9  19   2       21.15       30.19      8.02 o 
 -10  20   2        9.06        1.85      5.68 o 
  -9  20   2      212.56      227.17      8.07 o 
  -8  20   2      154.62      152.14      5.95 o 
  -7  20   2      106.54      118.76      5.05 o 
  -6  20   2        2.32        2.08      1.80 o 
  -5  20   2        0.38        3.50      2.08 o 
  -4  20   2       77.24       80.01      2.61 o 
  -3  20   2       69.49       80.61      4.69 o 
  -2  20   2      192.83      166.01      2.45 o 
  -1  20   2     3718.63     3604.57     22.59 o 
   0  20   2        3.28        9.44      1.29 o 
   1  20   2     3623.76     3463.60     24.92 o 
   2  20   2      538.91      523.45     16.80 o 
   3  20   2       66.14       67.13      9.70 o 
   4  20   2        2.23        4.62      3.44 o 
   5  20   2     1237.40     1211.93     21.56 o 
   6  20   2        7.17        9.08      4.07 o 
   7  20   2      378.81      367.31     11.70 o 
   8  20   2       40.04       40.60      8.06 o 
   9  20   2       49.61       49.75      6.27 o 
  -9  21   2      138.75      153.01      7.65 o 
  -8  21   2       18.88       19.59      4.55 o 
  -7  21   2       31.81       33.68      3.39 o 
  -6  21   2       26.36       31.44      2.56 o 
  -5  21   2      114.89      112.34      4.23 o 
  -4  21   2        6.24        8.49      1.38 o 
  -3  21   2      993.62      953.54      8.69 o 
  -2  21   2     1990.04     1941.53     13.64 o 
  -1  21   2      134.32      150.06      4.68 o 
   0  21   2     2327.55     2026.61     15.05 o 
   1  21   2      777.21      693.71      7.39 o 
   2  21   2      322.44      263.58      4.76 o 
   3  21   2     2474.38     2456.94     22.55 o 
   4  21   2       91.49       99.26      4.04 o 
   5  21   2     1361.98     1315.71     22.87 o 
   6  21   2       19.92       10.63      3.56 o 
   7  21   2       19.19       18.14      4.25 o 
   8  21   2        4.34        1.43      3.53 o 
  -9  22   2        0.56        6.76      3.25 o 
  -8  22   2       86.30       84.50      7.28 o 
  -7  22   2      138.72      144.20      5.56 o 
  -6  22   2        0.25        2.35      1.70 o 
  -5  22   2        7.48       10.41      1.72 o 
  -4  22   2      541.67      531.40      6.62 o 
  -3  22   2      172.02      158.84      3.17 o 
  -2  22   2       56.26       44.88      2.10 o 
  -1  22   2      217.08      192.53      3.36 o 
   0  22   2      303.66      310.93      4.59 o 
   1  22   2      328.39      280.93      4.43 o 
   2  22   2     2224.13     2104.62     18.61 o 
   3  22   2      110.94      124.73      3.72 o 
   4  22   2      865.09      855.45     14.45 o 
   5  22   2      261.69      257.41      9.13 o 
   6  22   2       67.23       73.59      6.18 o 
   7  22   2      243.29      226.21      9.38 o 
   8  22   2       18.42       11.29      4.32 o 
  -9  23   2      152.49      163.57     12.38 o 
  -8  23   2      101.99      104.91      7.30 o 
  -7  23   2       97.06      102.56      5.10 o 
  -6  23   2      373.37      386.00      6.91 o 
  -5  23   2       23.21       23.13      2.45 o 
  -4  23   2     1635.92     1669.06     17.74 o 
  -3  23   2       21.12       23.37      2.42 o 
  -2  23   2     1179.99     1151.95     10.49 o 
  -1  23   2       20.89       11.83      1.40 o 
   0  23   2      259.67      255.31      4.22 o 
   1  23   2       85.50       87.62      2.76 o 
   2  23   2        1.95       -0.61      1.27 o 
   3  23   2      210.16      207.60      4.76 o 
   4  23   2      386.38      387.29     13.13 o 
   5  23   2      194.17      184.30     15.60 o 
   6  23   2      282.27      268.14     15.05 o 
   7  23   2       19.47       10.52      3.93 o 
   8  23   2      583.91      574.74     23.10 o 
  -9  24   2       35.60       41.76      8.63 o 
  -8  24   2        1.14        2.15      3.71 o 
  -7  24   2       37.37       48.47      6.69 o 
  -6  24   2       34.03       39.88      2.89 o 
  -5  24   2       97.30       97.78      4.44 o 
  -4  24   2      161.38      166.60      3.76 o 
  -3  24   2      830.71      815.30      9.88 o 
  -2  24   2      493.08      511.85      6.39 o 
  -1  24   2      346.47      360.80      5.44 o 
   0  24   2      468.76      461.66      6.01 o 
   1  24   2       83.67       86.13      2.90 o 
   2  24   2       64.42       68.26      3.00 o 
   3  24   2      105.87      100.83      3.66 o 
   4  24   2        4.44        2.51      2.46 o 
   5  24   2        2.63        4.13      3.48 o 
   6  24   2       29.29       27.62      4.59 o 
   7  24   2        1.59       -1.31      4.47 o 
   8  24   2       36.57       37.38      5.56 o 
  -9  25   2        0.90        0.98      6.22 o 
  -8  25   2        9.04        7.76      5.46 o 
  -7  25   2        0.05        0.40      3.14 o 
  -6  25   2      213.13      218.58      5.32 o 
  -5  25   2       14.92        9.45      1.93 o 
  -4  25   2      671.76      658.39      7.82 o 
  -3  25   2        3.73        2.50      1.46 o 
  -2  25   2      837.00      809.21      9.94 o 
  -1  25   2      147.49      141.00      5.06 o 
   0  25   2      387.35      408.45      5.67 o 
   1  25   2      371.62      364.61      5.45 o 
   2  25   2       20.75       18.67      2.15 o 
   3  25   2      387.99      384.35      6.81 o 
   4  25   2      290.48      284.93      8.12 o 
   5  25   2      251.29      264.23      9.48 o 
   6  25   2       83.77       82.59      6.59 o 
   7  25   2       31.55       31.15      5.59 o 
   8  25   2       35.23       38.42      5.59 o 
  -8  26   2      131.78      132.90      9.23 o 
  -7  26   2       48.13       47.34      6.22 o 
  -6  26   2      172.31      175.30      5.13 o 
  -5  26   2       14.30       12.62      2.04 o 
  -4  26   2       32.96       33.76      2.64 o 
  -3  26   2      262.75      267.08      5.53 o 
  -2  26   2      530.74      534.45      9.48 o 
  -1  26   2       23.08       22.95      2.12 o 
   0  26   2     1804.48     1878.90     15.96 o 
   1  26   2      405.67      421.66      6.00 o 
   2  26   2     1678.09     1689.08     26.25 o 
   3  26   2       37.93       31.96      2.62 o 
   4  26   2      137.46      135.35      6.01 o 
   5  26   2        3.32        2.86      3.42 o 
   6  26   2       11.35        8.91      3.89 o 
   7  26   2       76.38       80.70      6.96 o 
  -7  27   2       49.20       48.05      4.27 o 
  -6  27   2      182.17      196.81      6.73 o 
  -5  27   2        0.93       -1.96      1.96 o 
  -4  27   2     1338.12     1383.21     15.02 o 
  -3  27   2      184.05      194.14      5.78 o 
  -2  27   2     1399.45     1439.03     18.27 o 
  -1  27   2      164.91      170.27      4.46 o 
   0  27   2      433.39      414.84      6.10 o 
   1  27   2        1.34       -0.64      1.31 o 
   2  27   2       46.29       52.94      3.10 o 
   3  27   2       67.63       70.10      3.55 o 
   4  27   2       27.29       25.67      4.38 o 
   5  27   2       12.05        1.73      3.49 o 
   6  27   2        0.13        3.21      8.24 o 
   7  27   2        8.33        5.44      7.19 o 
  -7  28   2       51.55       57.27      8.53 o 
  -6  28   2      192.46      206.57     20.57 o 
  -5  28   2       37.28       42.87      4.05 o 
  -4  28   2      740.71      730.74     13.58 o 
  -3  28   2       56.01       50.77      3.76 o 
  -2  28   2       18.07       19.84      2.65 o 
  -1  28   2      601.97      604.83      9.44 o 
   0  28   2      223.38      218.27      5.13 o 
   1  28   2       11.68       11.14      1.71 o 
   2  28   2      140.29      136.79      4.31 o 
   3  28   2       27.93       30.08      2.95 o 
   4  28   2      141.58      156.26      6.46 o 
   5  28   2       32.14       40.28      5.16 o 
   6  28   2      116.06      120.77      7.63 o 
   7  28   2       37.26       36.16      5.42 o 
  -7  29   2       11.45        6.75      5.25 o 
  -6  29   2      374.87      385.45     10.93 o 
  -5  29   2       87.60       98.13      8.45 o 
  -4  29   2      451.60      433.86     12.13 o 
  -3  29   2       99.47      111.19      4.89 o 
  -2  29   2       24.82       22.06      2.79 o 
  -1  29   2      108.59      129.88      5.04 o 
   0  29   2       86.27       81.67      3.64 o 
   1  29   2      105.26      102.30      3.36 o 
   2  29   2       19.05       18.61      2.41 o 
   3  29   2      217.28      222.57      6.24 o 
   4  29   2        8.90        6.40      3.60 o 
   5  29   2        0.81       -3.26      3.58 o 
   6  29   2       54.91       42.31      5.58 o 
   7  29   2      172.78      176.36     14.48 o 
  -7  30   2       16.55       11.11      5.62 o 
  -6  30   2      306.60      315.71      9.97 o 
  -5  30   2      202.36      204.52     13.38 o 
  -4  30   2       60.93       67.42      4.88 o 
  -3  30   2      912.71      929.06     14.47 o 
  -2  30   2       39.39       33.29      3.24 o 
  -1  30   2       48.81       45.55      3.63 o 
   0  30   2     1023.94      984.00     13.21 o 
   1  30   2      158.89      161.60      5.07 o 
   2  30   2      821.12      834.98     11.77 o 
   3  30   2      336.88      351.54      7.50 o 
   4  30   2      699.00      735.90     16.21 o 
   5  30   2      799.00      814.41     17.78 o 
   6  30   2       62.27       54.60      5.94 o 
  -7  31   2       76.10       79.84      9.84 o 
  -6  31   2      110.75      107.54      9.13 o 
  -5  31   2       84.73       78.54      6.06 o 
  -4  31   2       79.63       80.22      6.12 o 
  -3  31   2        0.71       -2.30      2.30 o 
  -2  31   2      607.52      620.55     11.47 o 
  -1  31   2       84.36       92.57      4.83 o 
   0  31   2      368.36      387.28      7.82 o 
   1  31   2       42.00       41.53      3.25 o 
   2  31   2       69.49       72.14      4.02 o 
   3  31   2        2.56        1.96      2.36 o 
   4  31   2       84.21      105.53      6.68 o 
   5  31   2      744.09      809.18     17.75 o 
   6  31   2       11.12       10.33      4.31 o 
  -6  32   2       89.19       78.05      9.70 o 
  -5  32   2       30.22       28.32      4.30 o 
  -4  32   2        0.75       -3.03      3.40 o 
  -3  32   2        4.75        1.14      2.56 o 
  -2  32   2        0.95        6.45      4.56 o 
  -1  32   2      725.33      723.99     12.64 o 
   0  32   2      311.33      314.55      8.42 o 
   1  32   2      145.61      150.59      5.56 o 
   2  32   2       46.87       43.69      5.52 o 
   3  32   2      129.52      138.99      7.35 o 
   4  32   2        0.14       -0.05      5.46 o 
   5  32   2      168.33      182.33      8.56 o 
  -6  33   2      252.07      247.65     14.44 o 
  -5  33   2        0.44       -0.12      2.97 o 
  -4  33   2      316.75      336.70     10.88 o 
  -3  33   2       19.65       19.73      5.89 o 
  -2  33   2      464.07      467.48     12.74 o 
  -1  33   2        1.21        4.38      3.09 o 
   0  33   2       94.77       89.20      9.82 o 
   1  33   2      244.02      256.49      8.40 o 
   2  33   2        1.18       -2.31      2.31 o 
   3  33   2      173.09      186.93     14.90 o 
   4  33   2       14.74        9.79      6.58 o 
   5  33   2       29.72       35.92      8.81 o 
  -5  34   2       19.84       15.53      4.80 o 
  -4  34   2       22.88       19.57      4.22 o 
  -3  34   2        7.38        4.98      3.20 o 
  -2  34   2       60.12       63.70      5.68 o 
  -1  34   2        7.60        6.42      3.27 o 
   0  34   2       69.72       69.55      6.16 o 
   1  34   2        0.06        2.91      2.91 o 
   2  34   2      149.78      141.88      6.39 o 
   3  34   2       55.09       44.93      9.55 o 
   4  34   2      430.57      445.91     21.83 o 
  -5  35   2       39.72       32.95      4.69 o 
  -4  35   2       67.37       70.26      6.16 o 
  -3  35   2      239.78      242.01      9.56 o 
  -2  35   2       91.07       93.00      6.79 o 
  -1  35   2      171.30      161.72      7.82 o 
   0  35   2      281.21      300.90     10.31 o 
   1  35   2        8.49        9.13      3.55 o 
   2  35   2      131.95      138.78      7.11 o 
   3  35   2        1.21       -3.12      3.12 o 
   4  35   2        0.85        2.91      6.21 o 
  -4  36   2       32.22       34.19      4.82 o 
  -3  36   2      296.48      295.99     10.58 o 
  -2  36   2        7.50        2.24      3.05 o 
  -1  36   2      199.64      199.36      9.27 o 
   0  36   2       49.18       46.02      5.23 o 
   1  36   2        0.04       -2.85      2.85 o 
   2  36   2      389.82      408.52     11.78 o 
   3  36   2       91.25       75.30      9.32 o 
  -3  37   2       34.95       39.57      5.21 o 
  -2  37   2      239.77      240.39      9.60 o 
  -1  37   2        2.51        0.96      3.80 o 
   0  37   2        3.02        8.79      3.58 o 
   1  37   2        4.01        5.34      3.43 o 
   2  37   2       67.42       67.90      5.85 o 
  -2  38   2      136.57      149.18      7.91 o 
  -1  38   2      483.82      515.99     14.26 o 
   0  38   2      103.16      119.08     12.52 o 
   1  38   2       56.78       56.09      5.69 o 
 -11   1   3       35.78       35.36      5.45 o 
 -10   1   3      122.29      120.71      6.01 o 
  -9   1   3       18.14       18.20      2.63 o 
  -8   1   3       74.04       74.24      3.25 o 
  -7   1   3      153.24      170.08      3.84 o 
  -6   1   3      102.54      109.84      2.65 o 
  -5   1   3       95.11      109.98      2.09 o 
  -4   1   3      470.30      415.35      4.94 o 
  -3   1   3     1135.76     1091.89      9.39 o 
  -2   1   3    56914.33    54465.05    952.98 o 
  -1   1   3      607.78      673.93      8.49 o 
   0   1   3     7931.91     8208.43    112.73 o 
   1   1   3     3192.68     3281.00     34.12 o 
   2   1   3      228.28      191.97      6.23 o 
   3   1   3     1475.29     1546.00     19.25 o 
   5   1   3      770.88      769.07     13.73 o 
   6   1   3       64.14       53.57      3.72 o 
   7   1   3      172.91      171.73      7.44 o 
   8   1   3        0.06       -0.90      2.84 o 
   9   1   3      156.62      169.71      9.04 o 
  10   1   3      105.78      110.38     14.71 o 
 -11   2   3      200.54      203.90      9.42 o 
 -10   2   3      426.23      432.73      9.94 o 
  -9   2   3      253.24      261.18      5.92 o 
  -8   2   3     1380.88     1340.94     13.05 o 
  -7   2   3        2.44        2.54      1.20 o 
  -6   2   3      939.49      844.28      6.53 o 
  -5   2   3      212.76      259.76      4.53 o 
  -4   2   3       47.34       26.70      1.37 o 
  -3   2   3      608.85      596.97      5.39 o 
  -2   2   3     2080.66     2167.88     28.99 o 
  -1   2   3      223.18      240.54      4.05 o 
   0   2   3     7259.32     7719.14     77.77 o 
   1   2   3      548.44      629.87     11.71 o 
   2   2   3     1557.76     1458.49     28.98 o 
   3   2   3      233.41      257.38      4.34 o 
   5   2   3      289.47      291.16     18.30 o 
   6   2   3      387.74      370.75      9.78 o 
   7   2   3       56.70       50.57      4.12 o 
   8   2   3      107.76      106.36      7.43 o 
   9   2   3       71.80       73.68      7.05 o 
  10   2   3        3.79        0.92      3.89 o 
 -11   3   3       48.14       44.71      5.77 o 
 -10   3   3        8.33        8.77      4.78 o 
  -9   3   3       20.92       18.47      2.36 o 
  -8   3   3      115.04      122.58      3.75 o 
  -7   3   3      102.44      112.32      3.17 o 
  -6   3   3     2261.67     2254.20     14.01 o 
  -5   3   3      501.86      480.99      4.31 o 
  -4   3   3      220.70      186.11      3.23 o 
  -3   3   3      392.89      350.52      4.16 o 
  -2   3   3      623.01      662.51     10.83 o 
  -1   3   3     1128.75     1279.42     17.74 o 
   0   3   3      114.49      128.00      2.52 o 
   1   3   3      821.69      810.75     16.95 o 
   2   3   3     3892.71     4432.18     80.40 o 
   3   3   3       43.79       41.41      3.49 o 
   5   3   3        8.13       11.58      1.85 o 
   6   3   3        5.86       10.28      4.31 o 
   7   3   3      148.39      146.64      7.03 o 
   8   3   3       84.35       79.61      6.53 o 
   9   3   3        5.61        1.89      5.04 o 
  10   3   3        4.39        5.03      4.24 o 
 -11   4   3       80.15       82.08     15.20 o 
 -10   4   3        6.74        4.75      2.97 o 
  -9   4   3        1.29        2.12      1.81 o 
  -8   4   3      100.45       96.48      3.46 o 
  -7   4   3        1.04       -0.47      0.93 o 
  -6   4   3        2.06       -0.20      0.87 o 
  -5   4   3      299.42      281.78      3.26 o 
  -4   4   3     1125.12     1225.93     10.17 o 
  -3   4   3      267.46      226.41      3.19 o 
  -2   4   3     5790.37     5900.44    100.19 o 
  -1   4   3      548.01      571.08     12.35 o 
   0   4   3      335.08      327.71      5.40 o 
   1   4   3     1350.74     1480.42     30.04 o 
   2   4   3      165.53      279.00      8.78 o 
   3   4   3      605.52      663.49     12.06 o 
   4   4   3      233.57      222.84      5.99 o 
   5   4   3      781.79      765.35     11.54 o 
   6   4   3       91.14       96.32      5.20 o 
   7   4   3       74.52       77.22      5.87 o 
   8   4   3       49.52       47.14      5.43 o 
   9   4   3      217.83      225.37     10.52 o 
  10   4   3       55.46       57.55      6.94 o 
 -11   5   3       87.26       88.87      9.41 o 
 -10   5   3       30.17       34.20      3.77 o 
  -9   5   3       65.45       62.18      3.50 o 
  -8   5   3        8.68        6.34      2.00 o 
  -7   5   3       77.67       79.69      2.40 o 
  -6   5   3     1145.80     1133.05      9.61 o 
  -5   5   3       84.88       94.03      1.88 o 
  -4   5   3      129.13      112.47      1.99 o 
  -3   5   3      116.94      140.84      4.52 o 
  -2   5   3      301.70      251.54      4.33 o 
  -1   5   3     6964.46     7363.52    130.88 o 
   0   5   3      160.74      183.22      4.02 o 
   1   5   3     1689.51     1709.74     34.40 o 
   2   5   3     4805.16     5029.69     63.47 o 
   3   5   3      540.61      497.26      5.93 o 
   4   5   3      217.69      245.73      5.18 o 
   5   5   3       28.37       39.80      4.96 o 
   6   5   3        5.71        2.56      2.86 o 
   7   5   3       84.20       79.86      8.90 o 
   8   5   3      404.48      412.59     12.57 o 
   9   5   3        2.32       -2.09      3.38 o 
  10   5   3       45.33       37.45      6.01 o 
 -11   6   3       16.23       15.17      4.53 o 
 -10   6   3      238.60      238.06      8.28 o 
  -9   6   3        9.30        6.59      2.07 o 
  -8   6   3      583.72      582.29      8.45 o 
  -7   6   3        3.53        5.92      1.15 o 
  -6   6   3     1571.85     1618.68     13.10 o 
  -5   6   3     1411.60     1433.16      9.20 o 
  -4   6   3     1877.50     1890.71     13.56 o 
  -3   6   3      672.96      689.63     14.48 o 
  -2   6   3     1139.01     1166.13     11.54 o 
  -1   6   3      345.65      330.99      7.21 o 
   1   6   3     1178.86     1229.03     27.47 o 
   2   6   3     4101.66     4293.09     44.55 o 
   3   6   3      684.25      719.44      7.89 o 
   4   6   3      595.63      587.99      8.83 o 
   5   6   3      958.74      867.81     15.30 o 
   6   6   3      158.10      117.69      9.93 o 
   7   6   3        4.59        6.85      2.93 o 
   8   6   3      263.04      265.40     10.14 o 
   9   6   3       84.78       79.29      7.26 o 
  10   6   3        0.03        2.76      4.11 o 
 -11   7   3      329.06      318.48     11.55 o 
 -10   7   3       18.68       21.58      3.82 o 
  -9   7   3      329.11      333.11      9.17 o 
  -8   7   3        2.95        0.11      1.57 o 
  -7   7   3      467.73      465.80      5.93 o 
  -6   7   3      168.81      191.42      3.68 o 
  -5   7   3      356.69      341.16      3.87 o 
  -4   7   3     1397.37     1483.83     12.16 o 
  -3   7   3        2.90        6.37      0.69 o 
  -2   7   3     5507.86     5637.84     39.79 o 
  -1   7   3      311.20      337.34     17.33 o 
   1   7   3     1257.46     1332.21     16.37 o 
   2   7   3      979.07     1110.07     11.76 o 
   3   7   3     2430.58     2543.82     20.94 o 
   4   7   3       89.24      143.32      7.68 o 
   5   7   3      278.40      253.47     16.19 o 
   6   7   3        0.03       -1.90      1.90 o 
   7   7   3       64.44       60.19      9.19 o 
   8   7   3        3.53        6.44      3.40 o 
   9   7   3       19.29       16.75      4.56 o 
  10   7   3       42.98       43.10      7.63 o 
 -11   8   3        6.04        8.80      4.23 o 
 -10   8   3        1.67        0.07      2.84 o 
  -9   8   3      150.48      140.40      5.02 o 
  -8   8   3        1.07        6.09      3.03 o 
  -7   8   3      495.98      477.07      6.39 o 
  -6   8   3      868.73      865.01      8.97 o 
  -5   8   3       97.34      101.69      2.10 o 
  -4   8   3      508.47      540.46      6.18 o 
  -3   8   3      239.51      181.32      2.31 o 
  -2   8   3        8.47       14.78      1.33 o 
  -1   8   3     3891.70     3821.71     39.54 o 
   0   8   3       40.36       28.50      3.11 o 
   1   8   3    10934.69    11924.84    120.81 o 
   2   8   3      960.51     1033.77     11.22 o 
   3   8   3     1487.59     1621.77     12.93 o 
   4   8   3        0.12        1.02      1.26 o 
   5   8   3      496.95      468.20     10.53 o 
   6   8   3       31.19       21.48      3.34 o 
   7   8   3      406.44      378.25     11.31 o 
   8   8   3       96.31       96.45      7.26 o 
   9   8   3        3.82       12.38      4.18 o 
  10   8   3        9.88       18.06      4.98 o 
 -11   9   3       52.74       49.27      6.08 o 
 -10   9   3        0.09       -2.68      2.68 o 
  -9   9   3       77.19       81.45      4.41 o 
  -8   9   3      239.59      242.28      5.42 o 
  -7   9   3       37.09       42.77      2.72 o 
  -6   9   3        2.57        1.50      1.09 o 
  -5   9   3       27.29       39.15      2.38 o 
  -4   9   3     2380.81     2438.80     18.67 o 
  -3   9   3      144.53      135.95      2.05 o 
  -2   9   3     3365.91     3452.18     28.27 o 
  -1   9   3     1118.95     1378.42     16.90 o 
   0   9   3      945.43     1106.95     10.27 o 
   1   9   3      159.08      268.55      3.90 o 
   2   9   3       11.29       17.27      2.26 o 
   3   9   3      376.91      415.80      4.68 o 
   4   9   3        0.26        1.66      1.42 o 
   5   9   3      620.07      661.95     10.59 o 
   6   9   3        4.29        3.11      2.41 o 
   7   9   3       30.57       33.11      4.57 o 
   8   9   3       31.23       39.44      5.31 o 
   9   9   3       46.15       38.43      5.61 o 
  10   9   3        5.85        4.45      4.43 o 
 -11  10   3      166.98      148.26     16.90 o 
 -10  10   3       51.15       50.19      4.86 o 
  -9  10   3      195.02      184.06      5.78 o 
  -8  10   3      253.70      258.16      5.64 o 
  -7  10   3      173.40      165.82      3.81 o 
  -6  10   3       30.62       32.17      1.94 o 
  -5  10   3     1752.68     1792.51     17.85 o 
  -4  10   3       44.61       45.73      2.13 o 
  -3  10   3     2575.62     2716.25     17.62 o 
  -2  10   3        0.80        0.87      0.54 o 
  -1  10   3      576.39      537.33      8.01 o 
   0  10   3        1.27       -0.63      0.89 o 
   1  10   3     1134.91     1190.30     11.44 o 
   2  10   3       47.88       52.42      1.73 o 
   3  10   3      131.14       89.55      2.40 o 
   4  10   3      678.53      634.71      8.57 o 
   5  10   3      278.34      284.30      6.66 o 
   6  10   3       66.65       84.78     12.28 o 
   7  10   3      592.90      579.09     20.25 o 
   8  10   3      382.44      386.44     12.65 o 
   9  10   3       10.96        9.07      4.30 o 
  10  10   3      276.75      271.53     12.20 o 
 -11  11   3       63.26       66.93      7.54 o 
 -10  11   3        0.09       -0.49      2.83 o 
  -9  11   3     1180.16     1198.43     20.42 o 
  -8  11   3      748.25      717.43     10.59 o 
  -7  11   3     2542.03     2509.86     21.06 o 
  -6  11   3      651.01      598.75      8.02 o 
  -5  11   3     1401.66     1402.98     11.87 o 
  -4  11   3      452.67      511.19      5.21 o 
  -3  11   3      301.86      340.17      3.58 o 
  -2  11   3      446.85      489.74      4.65 o 
  -1  11   3     4213.44     4755.68     49.28 o 
   0  11   3      763.37      851.54      9.46 o 
   1  11   3     1195.80     1289.90     13.85 o 
   2  11   3     2865.32     2972.29     21.79 o 
   3  11   3     2271.49     2318.80     22.24 o 
   4  11   3      305.07      299.05     14.45 o 
   5  11   3     1738.51     1700.98     21.05 o 
   6  11   3       20.88       15.74      3.96 o 
   7  11   3      476.49      473.27     12.06 o 
   8  11   3      459.40      449.18     13.72 o 
   9  11   3       13.62       10.74      5.31 o 
  10  11   3        4.46        2.80      3.88 o 
 -11  12   3       30.97       39.84      7.99 o 
 -10  12   3        3.51        0.17      2.62 o 
  -9  12   3        0.60        0.74      2.19 o 
  -8  12   3       81.08       77.12      4.37 o 
  -7  12   3       47.29       53.63      2.66 o 
  -6  12   3      460.49      478.59      7.07 o 
  -5  12   3      984.01      954.05      8.83 o 
  -4  12   3       71.09       69.77      1.68 o 
  -3  12   3     1727.33     1745.75     12.16 o 
  -2  12   3     2711.43     2919.28     18.73 o 
  -1  12   3      443.86      407.89      5.08 o 
   0  12   3     2746.12     2993.38     29.03 o 
   1  12   3      941.22      935.18      7.73 o 
   2  12   3      346.77      341.41      4.80 o 
   3  12   3      127.53      128.15      3.07 o 
   4  12   3        8.13        6.19      1.47 o 
   5  12   3      125.76      115.25      4.58 o 
   6  12   3      197.90      212.53      6.47 o 
   7  12   3       81.02       89.02      5.32 o 
   8  12   3       51.72       48.20      5.14 o 
   9  12   3        7.79        7.98      3.41 o 
 -11  13   3       18.34       14.84      6.20 o 
 -10  13   3      111.04      105.96      6.65 o 
  -9  13   3        9.36       12.10      2.65 o 
  -8  13   3      192.95      185.40      5.78 o 
  -7  13   3        0.94        2.46      1.42 o 
  -6  13   3       19.49       23.49      2.08 o 
  -5  13   3        0.39        0.40      0.95 o 
  -4  13   3      608.04      668.31      5.68 o 
  -3  13   3      867.34      931.50      7.43 o 
  -2  13   3      101.30      141.44      2.39 o 
  -1  13   3     2221.29     2587.30     21.76 o 
   0  13   3      278.21      329.11      4.73 o 
   1  13   3        1.60        0.72      0.75 o 
   2  13   3      109.85      102.25      2.46 o 
   3  13   3       43.83       50.29      2.28 o 
   4  13   3      539.90      492.06      8.83 o 
   5  13   3      183.02      188.24      8.64 o 
   6  13   3      389.43      400.69     10.11 o 
   7  13   3      259.35      277.77      9.07 o 
   8  13   3      197.36      198.13      7.50 o 
   9  13   3      206.91      193.96      7.93 o 
 -11  14   3       40.16       32.84      5.45 o 
 -10  14   3       13.96       10.69      3.54 o 
  -9  14   3       44.22       41.38      3.93 o 
  -8  14   3       61.26       58.34      4.78 o 
  -7  14   3       34.78       36.52      2.50 o 
  -6  14   3       12.48       10.67      1.60 o 
  -5  14   3       35.41       35.14      1.85 o 
  -4  14   3      583.17      596.89      5.33 o 
  -3  14   3     1209.12     1178.98      8.51 o 
  -2  14   3      279.93      267.00      3.02 o 
  -1  14   3     1874.30     2036.79     17.80 o 
   0  14   3        3.26        1.30      0.94 o 
   1  14   3       68.65       57.89      1.87 o 
   2  14   3      519.35      525.51      6.45 o 
   3  14   3        0.38        1.32      2.42 o 
   4  14   3       48.54       46.10      2.79 o 
   5  14   3      462.23      437.34      8.96 o 
   6  14   3      163.55      159.18      7.97 o 
   7  14   3      236.39      221.05     13.15 o 
   8  14   3      245.74      255.82      8.45 o 
   9  14   3       50.23       55.61      6.19 o 
 -11  15   3      116.12      120.26     12.34 o 
 -10  15   3       87.89       85.95      6.97 o 
  -9  15   3      727.24      754.31     14.20 o 
  -8  15   3        3.53        7.82      3.47 o 
  -7  15   3      961.27      979.15     12.47 o 
  -6  15   3        5.46        3.90      1.36 o 
  -5  15   3      966.26      982.76      9.33 o 
  -4  15   3       78.74       84.34      3.49 o 
  -3  15   3      112.92      109.42      2.06 o 
  -2  15   3      619.26      616.05      5.36 o 
  -1  15   3       50.18       38.80      1.87 o 
   0  15   3       80.43      101.42      3.04 o 
   1  15   3     2471.55     2462.23     23.58 o 
   2  15   3      721.27      735.02      8.26 o 
   3  15   3      443.33      436.99      6.33 o 
   4  15   3       28.20       37.06      4.42 o 
   5  15   3       56.94       60.69      4.02 o 
   6  15   3     1644.44     1648.44     22.35 o 
   7  15   3       39.51       33.57      3.88 o 
   8  15   3      328.49      321.72      9.51 o 
   9  15   3       52.33       41.59      6.22 o 
 -10  16   3      283.52      277.72     10.54 o 
  -9  16   3       26.36       31.40      3.64 o 
  -8  16   3       63.88       61.95      4.52 o 
  -7  16   3       17.35       20.74      2.44 o 
  -6  16   3       59.23       56.73      2.72 o 
  -5  16   3     1846.11     1818.85     14.84 o 
  -4  16   3        0.12        0.73      0.74 o 
  -3  16   3     2716.04     2772.63     16.63 o 
  -2  16   3      578.16      583.27      4.93 o 
  -1  16   3      677.57      747.21      8.42 o 
   0  16   3      300.98      337.97      7.09 o 
   1  16   3      535.46      534.20      7.58 o 
   2  16   3       23.20       27.68      1.55 o 
   3  16   3       12.62        7.38      1.60 o 
   4  16   3      146.99      141.20      4.95 o 
   5  16   3       52.11       52.25      3.84 o 
   6  16   3       38.40       38.92      3.81 o 
   7  16   3        2.91        5.29      2.65 o 
   8  16   3      280.84      284.29     10.62 o 
   9  16   3       43.01       33.02      5.38 o 
 -10  17   3       72.50       71.95      6.57 o 
  -9  17   3       18.32       31.11      3.97 o 
  -8  17   3      254.63      259.30      7.09 o 
  -7  17   3       67.58       70.94      3.70 o 
  -6  17   3       62.52       59.56      3.00 o 
  -5  17   3      194.29      201.39      3.82 o 
  -4  17   3      225.72      232.27      3.62 o 
  -3  17   3      676.59      641.09      5.38 o 
  -2  17   3     2586.68     2690.22     17.27 o 
  -1  17   3      390.30      441.66      7.03 o 
   0  17   3      910.86      896.22     14.75 o 
   1  17   3       17.91       27.08      1.79 o 
   2  17   3       84.32      106.00      3.02 o 
   3  17   3      563.61      565.26      6.99 o 
   4  17   3      225.63      206.00      7.89 o 
   5  17   3        7.53        6.42      2.23 o 
   6  17   3        1.75        3.56      2.45 o 
   7  17   3        1.38       -1.32      2.46 o 
   8  17   3       84.81       94.13      7.20 o 
   9  17   3       15.67       20.38      4.82 o 
 -10  18   3       17.33       13.02      4.43 o 
  -9  18   3        0.16        2.67      2.70 o 
  -8  18   3        5.84        2.05      2.43 o 
  -7  18   3      334.80      326.47      6.95 o 
  -6  18   3        3.27        4.14      1.92 o 
  -5  18   3      348.07      339.60      5.02 o 
  -4  18   3     1211.91     1145.75      9.81 o 
  -3  18   3       46.73       48.10      1.58 o 
  -2  18   3       30.59       24.75      1.37 o 
  -1  18   3     1539.58     1505.29     11.40 o 
   0  18   3     3547.00     3425.91     26.60 o 
   1  18   3     2960.77     2924.42     24.55 o 
   2  18   3     1991.58     1910.79     21.87 o 
   3  18   3      299.47      325.59      4.80 o 
   4  18   3      177.23      180.89      7.65 o 
   5  18   3       56.15       63.82      4.32 o 
   6  18   3        4.11        0.75      2.37 o 
   7  18   3        0.56        1.57      3.13 o 
   8  18   3        2.71        2.41      3.41 o 
   9  18   3       28.37       28.74     10.05 o 
 -10  19   3       81.83       80.25      6.91 o 
  -9  19   3     1421.58     1401.93     19.30 o 
  -8  19   3        8.05        7.04      2.61 o 
  -7  19   3       15.29       16.45      2.46 o 
  -6  19   3      994.09      969.14     11.51 o 
  -5  19   3        7.36        6.83      1.48 o 
  -4  19   3       68.90       59.89      2.23 o 
  -3  19   3      229.35      183.97      2.65 o 
  -2  19   3      383.69      320.25     10.98 o 
  -1  19   3       30.68       24.55      2.20 o 
   0  19   3     2289.03     2072.67     17.61 o 
   1  19   3     1567.07     1432.58     13.26 o 
   2  19   3      292.11      317.82     16.32 o 
   3  19   3      131.57      155.04      6.12 o 
   4  19   3      117.65      131.94      8.22 o 
   5  19   3      316.85      314.52     11.42 o 
   6  19   3       49.95       47.05      4.99 o 
   7  19   3      269.86      248.81      9.66 o 
   8  19   3        4.85        5.63      3.69 o 
   9  19   3      277.19      262.92     10.94 o 
 -10  20   3       13.08        7.70      5.87 o 
  -9  20   3      253.59      253.89      8.62 o 
  -8  20   3      446.57      462.40      9.64 o 
  -7  20   3      786.19      810.10     20.19 o 
  -6  20   3      284.46      293.39      5.35 o 
  -5  20   3      268.80      264.15      4.95 o 
  -4  20   3      217.59      197.99      3.52 o 
  -3  20   3     1366.37     1339.04      9.45 o 
  -2  20   3     1897.63     1771.93     12.65 o 
  -1  20   3      778.72      720.81      7.40 o 
   0  20   3      490.51      580.22     15.21 o 
   1  20   3        0.23        3.89      1.17 o 
   2  20   3       67.65       48.58      2.32 o 
   3  20   3      136.87      126.23      3.46 o 
   4  20   3      573.07      572.97     11.07 o 
   5  20   3       48.18       51.11      4.89 o 
   6  20   3       74.10       73.54      6.03 o 
   7  20   3       51.74       54.53      5.75 o 
   8  20   3       30.69       40.13      5.45 o 
 -10  21   3      116.89      124.58      7.87 o 
  -9  21   3        0.64        2.71      3.09 o 
  -8  21   3      238.69      220.05      6.79 o 
  -7  21   3       27.52       40.09      3.22 o 
  -6  21   3      140.99      159.75      4.12 o 
  -5  21   3      433.75      424.29      8.63 o 
  -4  21   3      977.65      987.58      9.10 o 
  -3  21   3      370.67      309.52      4.63 o 
  -2  21   3     1182.22     1199.59      9.53 o 
  -1  21   3      169.04      166.03      3.30 o 
   0  21   3      178.36      222.66      3.81 o 
   1  21   3       22.50       36.84      2.12 o 
   2  21   3      507.56      461.69      6.49 o 
   3  21   3        3.49        6.90      1.52 o 
   4  21   3      157.52      139.23      5.66 o 
   5  21   3       10.60       11.57      3.37 o 
   6  21   3        1.18        1.95      3.03 o 
   7  21   3        2.53        5.93      3.51 o 
   8  21   3        2.06        0.54      3.63 o 
  -9  22   3       99.69       97.40      6.98 o 
  -8  22   3        0.16        1.49      2.84 o 
  -7  22   3      427.71      437.90      7.56 o 
  -6  22   3      553.86      557.73     12.52 o 
  -5  22   3      165.65      150.93      3.81 o 
  -4  22   3      350.11      337.91      5.62 o 
  -3  22   3      325.09      309.94      5.24 o 
  -2  22   3       14.07        9.89      2.44 o 
  -1  22   3      202.21      261.42      4.21 o 
   0  22   3       73.03      106.27      2.98 o 
   1  22   3        0.63        4.03      3.24 o 
   2  22   3       76.59       72.12      2.96 o 
   3  22   3       12.24        9.24      1.86 o 
   4  22   3        5.97        2.17      2.49 o 
   5  22   3       65.03       72.89      5.88 o 
   6  22   3       18.62       15.59      4.00 o 
   7  22   3       10.95        7.46      4.39 o 
   8  22   3       63.66       51.39      6.12 o 
  -9  23   3      316.66      320.63     10.63 o 
  -8  23   3       70.45       76.79      5.35 o 
  -7  23   3      182.05      193.07      5.09 o 
  -6  23   3      344.12      345.76      6.49 o 
  -5  23   3       33.25       39.44      2.70 o 
  -4  23   3       68.55       78.61     10.77 o 
  -3  23   3       21.96       19.67      1.88 o 
  -2  23   3      680.57      653.09      6.78 o 
  -1  23   3      149.76      154.66      3.34 o 
   0  23   3       93.05      113.82      2.94 o 
   1  23   3        1.20       10.31      1.86 o 
   2  23   3      308.36      320.83      5.51 o 
   3  23   3      241.98      266.99      5.29 o 
   4  23   3       38.37       30.34      3.55 o 
   5  23   3      447.92      468.10     12.51 o 
   6  23   3       80.78       69.98      6.21 o 
   7  23   3       35.50       35.32      5.56 o 
   8  23   3       84.70       87.07      9.21 o 
  -9  24   3        1.25        5.25      5.99 o 
  -8  24   3      554.20      544.55     11.89 o 
  -7  24   3       38.28       39.54      3.00 o 
  -6  24   3      758.58      757.92     10.19 o 
  -5  24   3      112.45      107.79      3.50 o 
  -4  24   3      243.16      250.95      7.92 o 
  -3  24   3      103.24       91.15      4.40 o 
  -2  24   3       10.34        9.79      1.38 o 
  -1  24   3      157.58      125.14      3.13 o 
   0  24   3      482.10      481.46      6.25 o 
   1  24   3      251.57      267.82      5.09 o 
   2  24   3      173.64      185.18      4.32 o 
   3  24   3      171.14      151.83      4.17 o 
   4  24   3      218.81      222.41      7.35 o 
   5  24   3      227.08      229.57      8.94 o 
   6  24   3      214.12      206.04      8.99 o 
   7  24   3       10.87        5.60      3.77 o 
   8  24   3      161.95      146.73     12.41 o 
  -9  25   3       90.30       73.07      9.69 o 
  -8  25   3        2.19       -0.25      3.18 o 
  -7  25   3       74.58       85.72      6.62 o 
  -6  25   3      237.19      248.74      5.99 o 
  -5  25   3        0.29       -1.82      1.82 o 
  -4  25   3      696.45      678.33     12.85 o 
  -3  25   3        2.01        4.66      1.70 o 
  -2  25   3      443.59      446.61      7.01 o 
  -1  25   3      154.90      133.33      3.28 o 
   0  25   3      904.61      906.14      9.41 o 
   1  25   3      224.52      222.82      4.75 o 
   2  25   3      668.38      641.44      9.49 o 
   3  25   3      410.28      423.13      7.65 o 
   4  25   3      761.56      718.15     13.64 o 
   5  25   3      170.16      172.29      9.50 o 
   6  25   3       12.30       13.28      5.61 o 
   7  25   3      338.79      342.00     11.89 o 
  -8  26   3       53.93       54.09      8.60 o 
  -7  26   3       57.27       51.39      4.41 o 
  -6  26   3        2.59        2.47      2.51 o 
  -5  26   3        0.03        0.82      1.96 o 
  -4  26   3        0.00        1.41      1.70 o 
  -3  26   3        0.31       -1.52      1.52 o 
  -2  26   3       37.16       33.88      2.47 o 
  -1  26   3      124.91      145.06      3.49 o 
   0  26   3        0.01       -0.35      1.20 o 
   1  26   3       20.16       26.10      2.66 o 
   2  26   3        4.17        7.65      1.73 o 
   3  26   3        1.14        0.87      2.45 o 
   4  26   3      129.41      122.22      6.05 o 
   5  26   3       54.81       56.27      5.57 o 
   6  26   3      204.18      193.37     10.01 o 
   7  26   3        1.26        6.33      7.00 o 
  -8  27   3      100.41      140.55     11.61 o 
  -7  27   3        8.06        4.42      3.06 o 
  -6  27   3        0.33        3.12      3.23 o 
  -5  27   3       26.33       24.53      3.19 o 
  -4  27   3      409.71      430.69      8.07 o 
  -3  27   3      448.76      460.94      9.01 o 
  -2  27   3      108.92      102.70      3.79 o 
  -1  27   3      232.50      234.39      4.36 o 
   0  27   3      979.20      998.56     10.34 o 
   1  27   3       95.65       98.18      3.62 o 
   2  27   3      665.79      682.84      9.67 o 
   3  27   3      182.23      187.74      6.75 o 
   4  27   3       92.43       94.91      5.70 o 
   5  27   3        9.50        9.46      3.76 o 
   6  27   3      134.76      143.92      8.05 o 
   7  27   3      550.39      532.39     14.84 o 
  -8  28   3      528.40      545.82     21.72 o 
  -6  28   3     1059.05     1052.35     17.61 o 
  -5  28   3       29.23       25.87      3.22 o 
  -4  28   3      241.69      240.11      6.12 o 
  -3  28   3        0.15       -0.41      1.92 o 
  -2  28   3        9.89       17.76      2.62 o 
  -1  28   3        0.86        1.35      1.54 o 
   0  28   3      264.10      265.59      4.97 o 
   1  28   3      103.20      103.19      3.75 o 
   2  28   3     1077.47     1103.82     13.36 o 
   3  28   3      370.94      377.67      9.58 o 
   4  28   3     1323.84     1337.86     20.96 o 
   5  28   3      697.20      700.06     16.40 o 
   6  28   3      263.34      248.46     10.03 o 
   7  28   3        7.80        5.70      5.76 o 
  -8  29   3        4.84        4.97      5.27 o 
  -6  29   3      687.05      653.61     15.14 o 
  -5  29   3       41.28       43.34      4.81 o 
  -4  29   3     1612.44     1625.27     20.88 o 
  -3  29   3      109.76      107.64      6.36 o 
  -2  29   3      957.14      946.28     14.25 o 
  -1  29   3        8.57       10.87      2.33 o 
   0  29   3       73.51       73.61      3.04 o 
   1  29   3       55.15       57.45      3.14 o 
   2  29   3       94.59       96.83      4.03 o 
   3  29   3        0.98        2.09      2.76 o 
   4  29   3       19.66       26.79      4.80 o 
   5  29   3       24.39       26.75      4.70 o 
   6  29   3      199.18      216.37      9.48 o 
  -6  30   3        4.06        6.64      3.24 o 
  -5  30   3        1.02        3.27      3.08 o 
  -4  30   3      124.81      133.58      6.04 o 
  -3  30   3        4.63        6.41      2.39 o 
  -2  30   3      178.19      184.23      6.50 o 
  -1  30   3      151.36      160.72      5.09 o 
   0  30   3        4.41        2.34      1.73 o 
   1  30   3       89.37       97.08      3.87 o 
   2  30   3      112.66      111.16      4.38 o 
   3  30   3        0.12        0.00      5.69 o 
   4  30   3      154.49      162.65      7.85 o 
   5  30   3       93.60       81.86      6.62 o 
   6  30   3       13.30        6.00      4.10 o 
  -6  31   3       13.76       13.26      4.53 o 
  -5  31   3       16.05       22.39      7.90 o 
  -4  31   3      530.15      504.95     16.63 o 
  -3  31   3      447.90      422.72     10.45 o 
  -2  31   3      647.97      646.45     11.71 o 
  -1  31   3       23.27       26.31      3.05 o 
   0  31   3      391.09      382.61      8.20 o 
   1  31   3       78.64       81.51      3.37 o 
   2  31   3       50.45       57.01      6.44 o 
   3  31   3      409.28      420.33     13.51 o 
   4  31   3       24.18       17.93      5.39 o 
   5  31   3       24.18       25.48      4.82 o 
  -6  32   3      219.92      218.38     11.47 o 
  -5  32   3       25.36       22.88      4.15 o 
  -4  32   3      680.74      674.62     35.38 o 
  -3  32   3      174.15      173.35      7.80 o 
  -2  32   3       72.60       87.37      5.54 o 
  -1  32   3      232.62      242.14      9.90 o 
   0  32   3     1156.98     1178.82     16.48 o 
   1  32   3        1.33        2.28      2.22 o 
   2  32   3      184.39      188.96      9.05 o 
   3  32   3       11.82       13.60      3.94 o 
   4  32   3       86.99       88.63      6.78 o 
   5  32   3        1.72       -3.54      3.54 o 
  -6  33   3        2.85        3.03      3.35 o 
  -5  33   3      151.60      141.56      7.47 o 
  -4  33   3       33.96       33.78      4.71 o 
  -3  33   3       10.55       16.11      3.84 o 
  -2  33   3     1079.95     1079.59     20.99 o 
  -1  33   3        9.72        9.11      3.26 o 
   0  33   3       16.29       20.13      3.21 o 
   1  33   3       83.96       81.70      5.20 o 
   2  33   3       51.39       54.86      5.40 o 
   3  33   3        1.20        0.55      3.59 o 
   4  33   3        0.28       -3.47      3.47 o 
   5  33   3       32.10       34.41      5.17 o 
  -6  34   3       69.09       64.97      7.86 o 
  -5  34   3       48.73       48.27      5.40 o 
  -4  34   3      114.58      110.68      8.01 o 
  -3  34   3      181.69      174.16      8.07 o 
  -2  34   3        7.25       12.25      3.64 o 
  -1  34   3      329.02      309.83     12.40 o 
   0  34   3       18.31       17.73      3.73 o 
   1  34   3      391.92      384.04     13.56 o 
   2  34   3      335.54      346.51     18.90 o 
   3  34   3       12.29       14.09      7.28 o 
   4  34   3      309.67      342.47     19.30 o 
  -5  35   3       63.58       67.14      6.16 o 
  -4  35   3      296.35      296.98     10.53 o 
  -3  35   3        0.12        0.22      3.02 o 
  -2  35   3      186.38      187.65      8.47 o 
  -1  35   3       34.36       32.50      5.16 o 
   0  35   3      540.22      550.61     16.84 o 
   1  35   3      333.51      333.02      9.23 o 
   2  35   3      296.54      302.11     18.08 o 
   3  35   3      146.57      144.84     14.71 o 
   4  35   3        6.22       15.12      7.37 o 
  -4  36   3       85.79       92.43      7.01 o 
  -3  36   3        1.50       -2.99      2.99 o 
  -2  36   3        2.41        3.77      3.21 o 
  -1  36   3       53.27       52.45     11.72 o 
   0  36   3      264.37      256.48      9.56 o 
   1  36   3        0.03       -0.36      2.99 o 
   2  36   3        5.22       -0.85      3.70 o 
   3  36   3       80.77       83.88     11.56 o 
  -3  37   3       12.28        7.85      3.79 o 
  -2  37   3       43.84       41.10      7.43 o 
  -1  37   3        0.03       -0.38      3.15 o 
   0  37   3        8.24       14.76      3.86 o 
   1  37   3      580.04      583.78     20.38 o 
   2  37   3      199.17      185.87     12.55 o 
  -2  38   3       46.06       40.93      5.30 o 
  -1  38   3      171.22      184.60     12.30 o 
   0  38   3        9.25        6.23      3.55 o 
   1  38   3      142.99      134.34     11.02 o 
 -11   0   4       61.67       58.22      8.66 o 
 -10   0   4      222.08      239.68     10.76 o 
  -9   0   4        0.01       10.71      3.60 o 
  -8   0   4     3817.90     3766.43     37.48 o 
  -7   0   4        0.15       -1.36      1.36 o 
  -6   0   4     9031.70     9217.73     70.26 o 
  -5   0   4     6280.44     6527.51     66.22 o 
  -4   0   4        0.48        2.22      0.98 o 
  -3   0   4      405.91      500.54      7.98 o 
  -2   0   4     1334.03     1222.99     25.72 o 
  -1   0   4       41.38       33.17      3.10 o 
   0   0   4     2872.09     2856.55     37.30 o 
   1   0   4     1478.49     1539.07     21.59 o 
   3   0   4      249.61      299.36      8.05 o 
   4   0   4     8416.18     8377.22    137.14 o 
   5   0   4       76.83       96.70      6.41 o 
   6   0   4     1482.32     1512.34     33.92 o 
   7   0   4      146.43      159.59     10.16 o 
   8   0   4      267.40      267.67     14.33 o 
   9   0   4      115.18      120.80     12.29 o 
  10   0   4       11.00       14.38      6.99 o 
 -11   1   4       26.48       19.26      4.47 o 
 -10   1   4      712.69      697.46     12.86 o 
  -9   1   4        0.86        1.49      2.23 o 
  -8   1   4      274.16      277.63      6.56 o 
  -7   1   4     1051.04     1064.59      8.10 o 
  -6   1   4     1140.79     1184.58      8.51 o 
  -5   1   4      838.96      903.59      7.98 o 
  -4   1   4     1988.61     2200.39     16.56 o 
  -3   1   4     1420.06     1540.18     13.91 o 
  -2   1   4       63.22       66.89      4.17 o 
  -1   1   4     1106.77     1134.74     18.61 o 
   0   1   4     6697.75     7097.30     71.64 o 
   1   1   4     1705.00     1824.86     20.40 o 
   2   1   4     5107.44     5641.28    101.36 o 
   3   1   4      218.49      269.43      5.94 o 
   4   1   4      578.40      605.59     12.51 o 
   5   1   4      288.81      296.05     14.03 o 
   6   1   4       50.71       58.51      4.63 o 
   7   1   4       47.64       42.58     10.23 o 
   8   1   4       14.99       20.24      4.07 o 
   9   1   4       52.67       59.55      6.47 o 
  10   1   4       13.19       10.85      5.39 o 
 -11   2   4        5.76        3.33      3.76 o 
 -10   2   4        2.91       -0.39      2.60 o 
  -9   2   4      323.72      329.15      7.16 o 
  -8   2   4      247.97      255.35      5.44 o 
  -7   2   4      205.56      200.22      2.92 o 
  -6   2   4        3.37        3.38      1.42 o 
  -5   2   4       85.94      128.68      2.67 o 
  -4   2   4       58.50       76.04      3.55 o 
  -3   2   4     3336.48     3655.62     25.93 o 
  -2   2   4     4562.39     4678.08     59.65 o 
  -1   2   4        1.35        7.62      1.25 o 
   0   2   4     2292.37     2487.58     26.75 o 
   1   2   4      114.58      127.62      3.10 o 
   2   2   4     2658.18     3098.03     58.97 o 
   3   2   4      145.72      158.02      7.16 o 
   4   2   4        2.90        7.20      2.71 o 
   5   2   4      238.03      205.62      9.29 o 
   6   2   4       74.55       71.59      5.03 o 
   7   2   4       31.81       25.09      3.91 o 
   8   2   4       24.60       20.70      4.19 o 
   9   2   4       33.21       31.57      5.21 o 
  10   2   4       77.72       85.93      8.05 o 
 -11   3   4       16.76       21.17      6.74 o 
 -10   3   4        8.26        6.98      3.04 o 
  -9   3   4       19.69       18.99      2.64 o 
  -8   3   4        4.35        2.50      1.77 o 
  -7   3   4       23.20       21.53      1.26 o 
  -6   3   4      231.99      264.81      3.40 o 
  -5   3   4       66.49       66.08      2.02 o 
  -4   3   4      610.41      582.04      6.79 o 
  -3   3   4       80.25       88.64      2.14 o 
  -2   3   4     1094.60     1063.59     16.23 o 
  -1   3   4       30.56       22.54      1.77 o 
   0   3   4      642.64      733.82     16.19 o 
   2   3   4        2.95        0.88      1.72 o 
   3   3   4     2096.62     2101.73     36.22 o 
   4   3   4     1135.17     1176.08     23.86 o 
   5   3   4      139.52      122.36      5.28 o 
   6   3   4       73.23       67.12      7.09 o 
   7   3   4      127.54      141.06      7.15 o 
   8   3   4        3.64        8.41      3.53 o 
   9   3   4       62.19       73.59      7.19 o 
  10   3   4       33.14       46.53      6.50 o 
 -11   4   4        7.33        2.18      3.66 o 
 -10   4   4      426.61      433.46      9.90 o 
  -9   4   4       54.92       52.01      3.55 o 
  -8   4   4       83.36       76.71      3.45 o 
  -7   4   4       19.44       19.98      2.35 o 
  -6   4   4     1942.65     1892.22     12.85 o 
  -5   4   4       16.45       13.67      1.28 o 
  -4   4   4     2169.97     2065.78     15.07 o 
  -3   4   4       55.00       64.30      3.16 o 
  -2   4   4     5503.03     5768.47     91.77 o 
  -1   4   4     1062.57     1082.62     21.33 o 
   0   4   4      311.24      309.73      6.84 o 
   1   4   4     2012.15     2344.56     46.25 o 
   2   4   4      198.44      197.75      8.60 o 
   3   4   4     3676.67     3858.36     63.56 o 
   4   4   4     1346.16     1353.80     16.21 o 
   5   4   4     4430.95     4149.34    113.97 o 
   6   4   4     1165.45     1123.25     19.56 o 
   7   4   4      149.96      153.63      7.41 o 
   8   4   4      287.90      279.17     10.56 o 
   9   4   4      294.25      291.51     11.52 o 
  10   4   4       65.40       67.56      7.54 o 
 -11   5   4       45.30       46.98      5.74 o 
 -10   5   4       25.54       26.99      4.07 o 
  -9   5   4      148.90      149.13      5.03 o 
  -8   5   4       28.12       30.81      2.50 o 
  -7   5   4      882.24      849.39     11.15 o 
  -6   5   4      151.20      158.14      2.61 o 
  -5   5   4     1083.98     1068.34      9.32 o 
  -4   5   4     1725.07     1800.28     13.41 o 
  -3   5   4     1664.21     1568.30     12.28 o 
  -2   5   4      493.26      448.46      7.14 o 
  -1   5   4      531.04      561.36     12.47 o 
   0   5   4     1398.79     1463.95     25.89 o 
   1   5   4       98.85      123.28      4.49 o 
   2   5   4      566.83      631.91     44.04 o 
   3   5   4      685.75      747.56     11.19 o 
   4   5   4     2111.37     2059.27     28.52 o 
   5   5   4      511.04      474.07     12.46 o 
   6   5   4       31.45       27.97      3.64 o 
   7   5   4     1444.37     1444.89     35.15 o 
   8   5   4       17.53       26.00      4.58 o 
   9   5   4      118.18      123.47      8.84 o 
  10   5   4        1.01       -0.11      3.92 o 
 -11   6   4       32.74       32.65      5.18 o 
 -10   6   4      132.06      135.49      5.92 o 
  -9   6   4        2.71        1.12      1.93 o 
  -8   6   4       17.84       12.07      1.98 o 
  -7   6   4       59.09       55.13      2.37 o 
  -6   6   4       48.08       37.27      1.61 o 
  -5   6   4        0.37        1.10      0.72 o 
  -4   6   4      735.47      739.33      6.43 o 
  -3   6   4     1044.64      995.77      8.26 o 
  -2   6   4     4735.20     5087.47     58.03 o 
  -1   6   4    10931.80    11216.65    191.55 o 
   0   6   4      405.79      422.89      9.08 o 
   1   6   4      395.27      400.36     18.66 o 
   2   6   4     2116.42     2220.38     24.96 o 
   3   6   4       98.62      102.44      3.84 o 
   4   6   4     1247.59     1298.42     19.65 o 
   5   6   4      178.03      137.00      5.66 o 
   6   6   4       68.59       67.72      5.08 o 
   7   6   4      170.12      166.77      7.62 o 
   8   6   4      194.79      189.70      9.00 o 
   9   6   4        0.13       -0.71      3.62 o 
  10   6   4        8.48       12.79      4.58 o 
 -11   7   4        0.01        4.90      7.90 o 
 -10   7   4       17.83       15.08      3.34 o 
  -9   7   4        5.37        4.70      2.13 o 
  -8   7   4       16.17       11.47      1.97 o 
  -7   7   4       35.24       34.65      2.00 o 
  -6   7   4      359.77      357.73      4.27 o 
  -5   7   4      459.60      480.59      5.03 o 
  -4   7   4     1503.29     1460.44     11.04 o 
  -3   7   4     2027.88     2200.06     15.26 o 
  -2   7   4      640.48      593.91      8.43 o 
   0   7   4     2347.17     2425.72     33.32 o 
   1   7   4     2592.64     2665.19     44.72 o 
   2   7   4     1277.29     1398.09     17.43 o 
   3   7   4      226.23      226.06      6.08 o 
   4   7   4     1737.13     1645.16     28.78 o 
   5   7   4      137.43      109.28      5.18 o 
   6   7   4      248.47      240.27      8.17 o 
   7   7   4        5.70        5.81      3.08 o 
   8   7   4      242.96      240.66      9.99 o 
   9   7   4       80.93       91.82      8.51 o 
 -11   8   4        0.48        1.23      3.08 o 
 -10   8   4        2.16        3.77      2.93 o 
  -9   8   4       63.03       65.48      3.64 o 
  -8   8   4      210.43      202.11      4.87 o 
  -7   8   4      136.97      123.74      3.16 o 
  -6   8   4      872.96      855.85      7.88 o 
  -5   8   4       13.54       21.01      2.05 o 
  -4   8   4       21.44       23.10      2.56 o 
  -3   8   4      416.05      352.52      3.72 o 
  -2   8   4      170.58      184.77      4.44 o 
  -1   8   4      137.68       98.88      3.42 o 
   0   8   4     2638.99     3096.88     40.01 o 
   1   8   4       69.67       48.92      6.56 o 
   2   8   4      314.91      347.50      5.63 o 
   3   8   4      560.24      601.08      7.48 o 
   4   8   4       34.66       28.95      2.81 o 
   5   8   4      281.04      294.10     11.77 o 
   6   8   4      827.35      808.39     16.19 o 
   7   8   4      102.53      108.11      6.81 o 
   8   8   4      249.40      246.85     10.21 o 
   9   8   4       49.82       46.01      7.54 o 
 -11   9   4       11.66        8.84      3.55 o 
 -10   9   4       10.66        7.66      3.15 o 
  -9   9   4      354.86      360.47      7.59 o 
  -8   9   4        1.60        1.61      1.32 o 
  -7   9   4      277.74      281.05      4.68 o 
  -6   9   4       63.05       67.48      2.05 o 
  -5   9   4     2170.17     2040.39     16.60 o 
  -4   9   4      466.26      548.34      5.77 o 
  -3   9   4     2430.08     2479.75     17.47 o 
  -2   9   4      415.83      439.99      6.03 o 
  -1   9   4      283.14      319.49      5.10 o 
   0   9   4      825.24      949.36     12.07 o 
   1   9   4      432.76      538.54      8.95 o 
   2   9   4      475.17      505.14      5.41 o 
   3   9   4        8.70        8.40      1.07 o 
   4   9   4       56.96       58.13      3.72 o 
   5   9   4      128.44      141.44      5.93 o 
   6   9   4        1.42        1.16      3.68 o 
   7   9   4      790.13      796.80     17.39 o 
   8   9   4      469.95      454.68     13.72 o 
   9   9   4      148.99      151.22     23.78 o 
 -11  10   4      335.44      346.19     10.37 o 
 -10  10   4        2.43        3.17      2.87 o 
  -9  10   4        2.50        5.00      2.37 o 
  -8  10   4      120.26      115.20      3.88 o 
  -7  10   4      855.66      830.14      9.37 o 
  -6  10   4      332.80      319.50      4.54 o 
  -5  10   4      671.14      647.38      5.92 o 
  -4  10   4      386.09      389.88      4.31 o 
  -3  10   4     1637.29     1712.81     13.74 o 
  -2  10   4      167.42      185.57      3.32 o 
  -1  10   4       45.92       29.60      2.00 o 
   0  10   4       30.49       51.11      1.90 o 
   1  10   4      617.30      623.76      8.19 o 
   2  10   4       77.68       53.94      2.00 o 
   3  10   4     1915.25     1903.71     16.76 o 
   4  10   4      423.58      388.67     14.43 o 
   5  10   4      141.12      133.82      5.88 o 
   6  10   4      497.75      461.04     11.79 o 
   7  10   4       36.23       34.42      4.69 o 
   8  10   4        0.16       -1.91      6.01 o 
   9  10   4      249.11      279.90     11.73 o 
 -11  11   4        0.84        4.87      4.62 o 
 -10  11   4        3.52        4.47      4.79 o 
  -9  11   4      190.29      188.73      5.65 o 
  -8  11   4       23.79       21.43      1.93 o 
  -7  11   4      695.40      686.13      8.60 o 
  -6  11   4      131.64      121.09      2.90 o 
  -5  11   4      431.72      434.31      5.28 o 
  -4  11   4      116.09      141.46      4.21 o 
  -3  11   4       13.96        9.76      0.89 o 
  -2  11   4      833.28      816.41      8.74 o 
  -1  11   4      208.12      288.42      4.05 o 
   0  11   4      324.17      311.98      5.11 o 
   1  11   4       34.15       49.51      2.15 o 
   2  11   4      223.55      225.08      3.53 o 
   3  11   4      181.46      188.99      5.31 o 
   4  11   4       31.98       38.10      2.40 o 
   5  11   4      511.61      476.06     16.82 o 
   6  11   4        2.14        1.44      2.53 o 
   7  11   4      211.33      204.81      8.71 o 
   8  11   4       15.99       11.40      4.02 o 
   9  11   4       16.91       13.89      4.66 o 
 -11  12   4      100.95      103.14      7.83 o 
 -10  12   4       46.95       39.77      4.49 o 
  -9  12   4       61.37       60.52      4.50 o 
  -8  12   4       56.17       58.53      3.15 o 
  -7  12   4      576.55      556.45      7.44 o 
  -6  12   4      174.54      170.59      3.47 o 
  -5  12   4      204.23      193.39      3.02 o 
  -4  12   4     1157.57     1143.50      8.88 o 
  -3  12   4      364.25      427.45      4.26 o 
  -2  12   4        2.70        5.86      0.72 o 
  -1  12   4       12.48        5.32      0.87 o 
   0  12   4       13.59       23.31      1.44 o 
   1  12   4      952.50      940.47      8.27 o 
   2  12   4      283.99      263.30      3.99 o 
   3  12   4      636.68      601.00      7.30 o 
   4  12   4      359.80      351.99      6.35 o 
   5  12   4      586.51      581.09     10.30 o 
   6  12   4      149.78      136.92      9.38 o 
   7  12   4        0.08        3.67      2.99 o 
   8  12   4      185.45      184.03      8.99 o 
   9  12   4        1.07        2.27      3.87 o 
 -11  13   4       10.22        7.27      4.31 o 
 -10  13   4       27.92       33.38      4.32 o 
  -9  13   4      431.15      447.67      9.69 o 
  -8  13   4        4.70        4.10      1.75 o 
  -7  13   4     1555.98     1512.75     15.57 o 
  -6  13   4      101.86      115.02      2.95 o 
  -5  13   4     2042.76     2000.72     13.54 o 
  -4  13   4      106.00      108.74      2.72 o 
  -3  13   4     1818.30     1746.26     12.25 o 
  -2  13   4        2.69       13.03      1.27 o 
  -1  13   4       19.60       13.08      1.12 o 
   0  13   4      635.77      687.64      7.82 o 
   1  13   4     1027.38      926.42      8.38 o 
   2  13   4      885.79      866.62      9.27 o 
   3  13   4     3349.81     3378.09     47.81 o 
   4  13   4     2061.02     1982.24     20.67 o 
   5  13   4      465.08      459.77      9.11 o 
   6  13   4      255.16      263.71      8.12 o 
   7  13   4      103.92      106.07     10.61 o 
   8  13   4       31.07       31.88      5.13 o 
   9  13   4        5.44        4.54      4.11 o 
 -11  14   4        3.03       -1.10      4.27 o 
 -10  14   4       55.52       43.17      4.81 o 
  -9  14   4      127.11      126.10      5.79 o 
  -8  14   4        1.45        0.30      1.61 o 
  -7  14   4       10.90       10.26      1.76 o 
  -6  14   4      399.61      393.49      5.91 o 
  -5  14   4        0.20        3.57      0.89 o 
  -4  14   4        7.05       10.01      1.01 o 
  -3  14   4     2922.09     2980.74     19.56 o 
  -2  14   4     1871.13     1887.99     19.33 o 
  -1  14   4     4292.72     4384.51     36.19 o 
   0  14   4      233.66      231.51      7.07 o 
   1  14   4     2300.89     2321.87     20.00 o 
   2  14   4      457.90      411.79      5.49 o 
   3  14   4      138.75       94.92      3.46 o 
   4  14   4       42.98       44.79      2.86 o 
   5  14   4      238.28      244.20     13.91 o 
   6  14   4      247.31      261.76      8.02 o 
   7  14   4       86.07       86.46      5.43 o 
   8  14   4       85.78       73.54      5.74 o 
   9  14   4        0.01        0.71      3.01 o 
 -11  15   4       87.84       89.15      7.27 o 
 -10  15   4        0.02       -0.89      2.99 o 
  -9  15   4       17.35       21.75      3.70 o 
  -8  15   4      106.11      105.45      3.91 o 
  -7  15   4      180.87      181.01      4.29 o 
  -6  15   4       48.84       45.26      2.46 o 
  -5  15   4      886.05      876.46      7.28 o 
  -4  15   4      619.74      616.12      5.57 o 
  -3  15   4        1.33        2.72      0.80 o 
  -2  15   4      598.49      575.84      8.07 o 
  -1  15   4      299.00      270.69      5.48 o 
   0  15   4       30.16       23.09      1.90 o 
   1  15   4       38.33       37.38      1.95 o 
   2  15   4       93.49       92.99      2.69 o 
   3  15   4        1.69       -0.31      1.13 o 
   4  15   4      664.28      671.75      9.89 o 
   5  15   4       42.52       37.45      3.40 o 
   6  15   4      186.26      193.45      7.43 o 
   7  15   4       44.47       45.80      4.40 o 
   8  15   4       42.98       42.06      5.62 o 
   9  15   4       23.16       29.09      7.24 o 
 -11  16   4       23.83       29.93      7.53 o 
 -10  16   4        5.49        5.72      3.41 o 
  -9  16   4       19.82       26.78      3.93 o 
  -8  16   4        5.51        4.59      1.89 o 
  -7  16   4       35.33       39.43      2.72 o 
  -6  16   4      158.98      151.23      3.79 o 
  -5  16   4      273.92      284.24      4.18 o 
  -4  16   4      202.89      210.96      3.00 o 
  -3  16   4     2510.37     2462.76     17.22 o 
  -2  16   4      233.54      221.33      4.71 o 
  -1  16   4     6750.65     6838.43     69.16 o 
   0  16   4       59.32       58.53      2.65 o 
   1  16   4     2019.50     2047.41     17.16 o 
   2  16   4      409.69      401.85      4.81 o 
   3  16   4        1.51        2.67      1.32 o 
   4  16   4      114.94       92.02      4.30 o 
   5  16   4        3.46       -0.76      1.97 o 
   6  16   4      400.83      408.00     11.48 o 
   7  16   4       13.66       17.29      3.29 o 
   8  16   4       98.02       98.86      6.35 o 
   9  16   4        1.74       -0.46      3.69 o 
 -10  17   4       30.29       23.08      5.63 o 
  -9  17   4      766.41      783.90     19.96 o 
  -8  17   4       66.69       64.76      3.38 o 
  -7  17   4      911.14      922.93     11.32 o 
  -6  17   4      158.09      158.63      3.60 o 
  -5  17   4     1222.05     1199.08     10.33 o 
  -4  17   4      123.21      117.63      2.32 o 
  -3  17   4     4233.93     3987.95     28.10 o 
  -2  17   4       56.65       58.91      3.56 o 
  -1  17   4     1477.09     1369.87     14.13 o 
   0  17   4     2376.60     2255.83     18.56 o 
   1  17   4     1359.85     1340.69     12.28 o 
   2  17   4        5.30       12.08      1.65 o 
   3  17   4     4330.00     4177.20     36.08 o 
   4  17   4        0.41        0.59      2.28 o 
   5  17   4     1100.73     1063.83     21.97 o 
   6  17   4      105.65      106.58      7.90 o 
   7  17   4      448.69      442.51     10.71 o 
   8  17   4      173.00      178.43      8.83 o 
   9  17   4       97.81      102.69     18.94 o 
 -10  18   4       20.64       23.29      4.37 o 
  -9  18   4      428.33      444.60     10.98 o 
  -8  18   4      121.80      121.86      4.53 o 
  -7  18   4        2.22        0.48      1.72 o 
  -6  18   4       34.50       40.31      2.69 o 
  -5  18   4      156.48      167.09      3.30 o 
  -4  18   4       55.59       59.29      2.02 o 
  -3  18   4      888.40      895.74      8.42 o 
  -2  18   4     4527.82     4370.87     35.90 o 
  -1  18   4      504.85      423.06      8.03 o 
   0  18   4     1739.73     1643.78     15.59 o 
   1  18   4     3408.65     3183.05     23.15 o 
   2  18   4       81.64       80.97      4.83 o 
   3  18   4     1030.69     1045.31     11.95 o 
   4  18   4      630.44      584.95      9.56 o 
   5  18   4      390.73      385.51     15.70 o 
   6  18   4        0.04        1.84      2.40 o 
   7  18   4        5.11        8.61      3.54 o 
   8  18   4       41.92       38.78      5.40 o 
 -10  19   4        5.27        1.92      3.39 o 
  -9  19   4        1.21        3.14      3.17 o 
  -8  19   4       82.46       89.94      4.18 o 
  -7  19   4       23.96       20.24      2.99 o 
  -6  19   4       41.56       36.73      2.39 o 
  -5  19   4       13.54       19.05      1.55 o 
  -4  19   4      348.95      385.85      4.32 o 
  -3  19   4        0.00        1.19      0.97 o 
  -2  19   4     1303.33     1273.97     10.34 o 
  -1  19   4       11.66       13.77      3.22 o 
   0  19   4       45.82       90.99      5.64 o 
   1  19   4     1193.96     1187.44     10.69 o 
   2  19   4     1126.90     1148.17     10.48 o 
   3  19   4      299.95      302.62      5.75 o 
   4  19   4      190.59      178.24      5.30 o 
   5  19   4      118.22      114.02      6.70 o 
   6  19   4       59.87       69.16      4.97 o 
   7  19   4        0.11       -2.80      3.00 o 
   8  19   4       70.91       65.97      6.83 o 
 -10  20   4        0.41        1.73      3.37 o 
  -9  20   4      367.08      386.18     12.46 o 
  -8  20   4      145.16      149.64      7.69 o 
  -7  20   4      448.84      437.53      8.24 o 
  -6  20   4       95.77       91.27      4.55 o 
  -5  20   4       10.21       12.37      1.82 o 
  -4  20   4       45.32       45.58      2.13 o 
  -3  20   4      797.17      823.01      7.77 o 
  -2  20   4      599.19      464.91      5.32 o 
  -1  20   4      233.05      243.62      5.04 o 
   0  20   4      127.70       90.74      2.80 o 
   1  20   4      367.29      400.72      9.02 o 
   2  20   4      236.37      245.55      4.38 o 
   3  20   4      178.84      190.76      5.36 o 
   4  20   4       38.28       48.23      4.65 o 
   5  20   4      207.24      215.84      8.16 o 
   6  20   4       39.77       37.31      4.77 o 
   7  20   4       12.77       13.25      4.05 o 
   8  20   4        3.91        5.12      3.80 o 
 -10  21   4       30.94       22.11      4.71 o 
  -9  21   4        8.08        6.77      3.19 o 
  -8  21   4       69.97       70.19      4.73 o 
  -7  21   4      145.03      150.91      5.44 o 
  -6  21   4      599.39      577.77      8.32 o 
  -5  21   4      977.87      945.57     10.19 o 
  -4  21   4       24.49       30.40      2.03 o 
  -3  21   4      998.24     1031.73     11.57 o 
  -2  21   4      446.99      410.65      5.02 o 
  -1  21   4      108.66      124.73      3.24 o 
   0  21   4      322.67      236.34      4.44 o 
   1  21   4      207.01      176.70      3.88 o 
   2  21   4      197.10      187.31      3.99 o 
   3  21   4      111.38      119.24      7.95 o 
   4  21   4      168.71      169.14      8.97 o 
   5  21   4      130.31      123.17      6.76 o 
   6  21   4       19.17       18.64      4.03 o 
   7  21   4       80.68       77.58      6.71 o 
   8  21   4       45.10       44.61      5.74 o 
 -10  22   4       10.59       12.10      5.78 o 
  -9  22   4       11.76       15.36      3.60 o 
  -8  22   4       76.44       79.26      5.22 o 
  -7  22   4        0.26       -1.14      2.19 o 
  -6  22   4     1892.94     1853.61     18.56 o 
  -5  22   4      365.65      371.44      7.57 o 
  -4  22   4     2546.96     2385.53     21.31 o 
  -3  22   4      182.15      141.85      3.02 o 
  -2  22   4      277.60      260.45      4.05 o 
  -1  22   4      505.84      493.15      6.08 o 
   0  22   4      981.31      871.22      9.74 o 
   1  22   4      820.00      792.19      9.19 o 
   2  22   4      582.27      561.91      7.41 o 
   3  22   4      118.10      114.40      5.18 o 
   4  22   4      566.96      558.29     11.42 o 
   5  22   4       54.78       64.01     10.45 o 
   6  22   4      197.31      212.87      8.97 o 
   7  22   4      156.60      148.97      8.15 o 
   8  22   4       89.83       95.61      9.04 o 
  -9  23   4       77.16       73.81      8.60 o 
  -8  23   4        0.03       -1.82      2.66 o 
  -7  23   4      108.52      110.94      4.99 o 
  -6  23   4      221.70      225.44      6.30 o 
  -5  23   4       16.36       23.29      2.71 o 
  -4  23   4      708.25      730.43      9.43 o 
  -3  23   4        8.33        9.47      1.31 o 
  -2  23   4      654.29      620.29      8.48 o 
  -1  23   4       97.37       81.10      2.67 o 
   0  23   4     1388.54     1423.05     13.96 o 
   1  23   4       55.54       64.17      2.84 o 
   2  23   4      399.60      404.02      6.19 o 
   3  23   4      626.26      648.57     12.23 o 
   4  23   4      161.22      166.42      8.12 o 
   5  23   4      546.43      523.95     19.53 o 
   6  23   4      107.47      103.11      7.60 o 
   7  23   4       40.53       40.91      5.45 o 
  -9  24   4        2.56        1.42      3.95 o 
  -8  24   4       28.75       28.48      5.32 o 
  -7  24   4        6.23        6.66      3.45 o 
  -6  24   4        1.06        0.51      2.03 o 
  -5  24   4       62.74       61.41      3.81 o 
  -4  24   4      164.98      161.12      4.33 o 
  -3  24   4      201.23      186.30      4.12 o 
  -2  24   4        6.83        8.46      2.76 o 
  -1  24   4      781.47      720.27      8.02 o 
   0  24   4      227.42      235.70      4.78 o 
   1  24   4     1362.81     1283.74     13.19 o 
   2  24   4       16.35       19.12      3.06 o 
   3  24   4       69.27       72.81      4.79 o 
   4  24   4      105.86       98.91     11.99 o 
   5  24   4       55.66       52.77      6.39 o 
   6  24   4      236.96      241.07      9.65 o 
   7  24   4       10.73       11.71      4.21 o 
  -9  25   4        5.14        7.35      5.27 o 
  -8  25   4        3.20        0.12      3.70 o 
  -7  25   4       10.31       10.15      7.36 o 
  -6  25   4       74.19       87.15      4.61 o 
  -5  25   4      112.58      102.62      4.57 o 
  -4  25   4       95.59      110.32      4.08 o 
  -3  25   4      115.68      103.35      3.35 o 
  -2  25   4      160.19      161.43      3.61 o 
  -1  25   4       52.60       53.05      2.48 o 
   0  25   4      208.19      191.67      4.40 o 
   1  25   4        6.19        6.11      1.68 o 
   2  25   4       70.57       68.77      3.06 o 
   3  25   4        0.97        1.01      2.46 o 
   4  25   4      103.52       99.85     12.31 o 
   5  25   4        4.36        6.35      3.47 o 
   6  25   4       86.87       86.73      6.98 o 
   7  25   4       25.20       24.03      4.82 o 
  -9  26   4        0.01        3.82      5.03 o 
  -8  26   4      448.85      464.90     15.36 o 
  -7  26   4       10.51       10.19      3.70 o 
  -6  26   4      952.94      953.90     15.03 o 
  -5  26   4       73.77       76.27      5.74 o 
  -4  26   4      275.81      266.35      6.16 o 
  -3  26   4       44.67       45.29      2.81 o 
  -2  26   4       32.88       26.09      1.92 o 
  -1  26   4       16.07       14.01      1.80 o 
   0  26   4        1.01       -1.39      1.39 o 
   1  26   4       85.54       91.38      4.45 o 
   2  26   4       90.89       80.74      3.32 o 
   3  26   4      462.99      457.76     10.49 o 
   4  26   4       91.25       82.25      5.49 o 
   5  26   4       53.99       55.57      6.28 o 
   6  26   4      854.39      850.58     20.18 o 
   7  26   4        0.75       -3.53      3.53 o 
  -8  27   4      100.30      108.06      8.86 o 
  -7  27   4       62.94       69.72      6.33 o 
  -6  27   4       22.78       28.91      3.31 o 
  -5  27   4       24.33       25.90      3.09 o 
  -4  27   4      837.37      848.27     15.57 o 
  -3  27   4        0.57        2.12      1.85 o 
  -2  27   4     1086.99     1052.69     12.32 o 
  -1  27   4       19.76       16.98      1.97 o 
   0  27   4      745.22      726.81      9.36 o 
   1  27   4      225.22      224.12      5.02 o 
   2  27   4       91.65      101.07      3.70 o 
   3  27   4        7.09        6.96      4.51 o 
   4  27   4      283.80      300.48      8.89 o 
   5  27   4        3.44        8.74      3.68 o 
   6  27   4        0.90        3.87      3.75 o 
  -8  28   4        0.84       -1.97      4.97 o 
  -7  28   4      117.78      122.12     12.53 o 
  -6  28   4      178.75      180.78      7.00 o 
  -5  28   4      748.26      746.26     19.03 o 
  -4  28   4      148.59      144.93      4.96 o 
  -3  28   4       36.58       34.50      3.24 o 
  -2  28   4       13.75       14.68      2.07 o 
  -1  28   4       22.38       20.49      2.80 o 
   0  28   4        2.88        3.55      1.68 o 
   1  28   4       88.80       96.86      3.72 o 
   2  28   4       28.98       24.32      3.11 o 
   3  28   4      184.23      186.65      7.03 o 
   4  28   4        5.13       -1.33      2.81 o 
   5  28   4        3.98        3.37      3.63 o 
   6  28   4       17.84       14.19      4.47 o 
  -8  29   4       97.55      107.81     11.31 o 
  -7  29   4       35.39       24.92      4.51 o 
  -6  29   4       94.99       99.51      9.75 o 
  -5  29   4      330.66      319.70      8.93 o 
  -4  29   4       27.28       23.28      3.02 o 
  -3  29   4      681.55      672.43     11.71 o 
  -2  29   4      278.22      272.11      6.33 o 
  -1  29   4      166.79      167.43      3.99 o 
   0  29   4      289.55      289.58      5.93 o 
   1  29   4      614.20      608.92      8.75 o 
   2  29   4        3.31        3.96      2.34 o 
   3  29   4      238.75      245.12     13.89 o 
   4  29   4       29.49       33.91      4.92 o 
   5  29   4       24.77       32.59      5.04 o 
   6  29   4        8.42        4.96      3.92 o 
  -7  30   4        9.68        0.63      4.28 o 
  -6  30   4       96.45      104.28      5.97 o 
  -5  30   4       26.93       31.79      4.86 o 
  -4  30   4      721.66      710.18     13.90 o 
  -3  30   4      358.58      371.01      8.56 o 
  -2  30   4      147.67      137.95      4.79 o 
  -1  30   4      249.74      245.24      7.35 o 
   0  30   4       10.88       11.12      2.05 o 
   1  30   4        1.63        3.84      1.84 o 
   2  30   4      212.04      213.27      6.63 o 
   3  30   4      589.54      615.23     14.77 o 
   4  30   4       12.31        9.92      3.92 o 
   5  30   4      151.02      152.52      8.16 o 
  -7  31   4       33.26       27.67      6.01 o 
  -6  31   4       37.88       42.67      5.03 o 
  -5  31   4      152.17      145.08      9.84 o 
  -4  31   4       13.85        9.35      2.95 o 
  -3  31   4      297.13      305.19      8.80 o 
  -2  31   4      226.64      226.43      6.74 o 
  -1  31   4      355.32      352.14      7.00 o 
   0  31   4      386.36      391.87      8.96 o 
   1  31   4      662.88      699.09     10.18 o 
   2  31   4      389.13      391.46      9.71 o 
   3  31   4       93.20       85.88      6.51 o 
   4  31   4      391.70      385.32     15.22 o 
   5  31   4      126.63      137.05      8.12 o 
  -6  32   4        0.01        0.76      3.24 o 
  -5  32   4       20.39       20.25      4.04 o 
  -4  32   4       33.10       31.90      4.58 o 
  -3  32   4      278.76      286.15      9.78 o 
  -2  32   4      173.66      172.96     16.62 o 
  -1  32   4       40.73       38.33      3.96 o 
   0  32   4        5.56        7.66      2.34 o 
   1  32   4      946.68      980.97     14.85 o 
   2  32   4       12.67       16.33      4.05 o 
   3  32   4      351.75      376.49     11.57 o 
   4  32   4       36.10       36.56      5.23 o 
   5  32   4       36.89       38.92      5.47 o 
  -6  33   4       56.71       44.40      7.02 o 
  -5  33   4       22.71       23.82      5.21 o 
  -4  33   4       73.86       71.63      9.89 o 
  -3  33   4       87.74       91.68      7.11 o 
  -2  33   4       31.42       36.37      4.59 o 
  -1  33   4        4.11        6.39      2.70 o 
   0  33   4        1.54        1.44      2.40 o 
   1  33   4      215.80      230.30      8.95 o 
   2  33   4      668.63      691.43     15.26 o 
   3  33   4      285.12      277.01     10.57 o 
   4  33   4      428.20      438.69     12.74 o 
  -6  34   4       67.80       72.28      8.45 o 
  -5  34   4       56.11       51.04      5.59 o 
  -4  34   4      155.15      154.06      7.71 o 
  -3  34   4       17.97       15.74      3.95 o 
  -2  34   4      171.81      185.49      8.10 o 
  -1  34   4      231.87      253.34      9.17 o 
   0  34   4      187.69      192.40      6.94 o 
   1  34   4       26.82       32.64      8.23 o 
   2  34   4       26.17       26.91      8.25 o 
   3  34   4      632.46      694.45     19.06 o 
   4  34   4      267.52      289.54     10.41 o 
  -5  35   4        4.06        5.92      3.58 o 
  -4  35   4        1.64        4.65      3.31 o 
  -3  35   4       32.37       33.89      7.30 o 
  -2  35   4      297.30      317.33     10.67 o 
  -1  35   4      334.24      364.96     11.23 o 
   0  35   4      930.34      928.75     18.80 o 
   1  35   4      200.33      192.96     14.75 o 
   2  35   4      119.53      116.27     13.09 o 
   3  35   4       67.33       98.46     12.53 o 
  -4  36   4        2.78        2.31      3.40 o 
  -3  36   4      104.62      103.50      6.93 o 
  -2  36   4      307.11      303.76     17.79 o 
  -1  36   4       47.94       32.40      4.65 o 
   0  36   4       47.07       58.99      5.50 o 
   1  36   4      341.79      331.23     19.06 o 
   2  36   4        2.75        2.33      6.48 o 
  -3  37   4       10.10       16.29      4.16 o 
  -2  37   4       76.57       73.99      6.46 o 
  -1  37   4       51.42       56.62      6.08 o 
   0  37   4       76.93       72.32      6.14 o 
   1  37   4       24.05       20.08      4.87 o 
  -2  38   4       43.14       46.84      7.63 o 
  -1  38   4      133.14      142.39      7.56 o 
   0  38   4      146.64      151.15     11.53 o 
 -12   1   5      117.52      148.29      8.53 o 
 -11   1   5       10.00       16.78      4.18 o 
 -10   1   5     1285.04     1277.34     20.12 o 
  -9   1   5       13.13       15.04      2.42 o 
  -8   1   5      141.40      143.58      3.49 o 
  -7   1   5       56.98       57.20      2.07 o 
  -6   1   5       13.31       13.07      1.70 o 
  -5   1   5       33.01       38.97      2.75 o 
  -4   1   5     6345.85     6688.06     42.69 o 
  -3   1   5      937.88      976.32      8.32 o 
  -1   1   5      854.10      972.65     14.93 o 
   0   1   5     5938.82     5991.70    346.44 o 
   1   1   5      482.57      509.06     12.63 o 
   3   1   5       38.77       41.40      3.54 o 
   4   1   5        8.84        9.73      2.38 o 
   5   1   5      481.07      428.31      9.62 o 
   6   1   5       57.55       59.57      4.72 o 
   7   1   5       99.60       89.73      6.40 o 
   8   1   5      111.46      111.26      7.65 o 
   9   1   5       19.11       17.43      4.58 o 
 -12   2   5        1.96       -3.77      3.77 o 
 -11   2   5        3.80        5.86      3.76 o 
 -10   2   5      255.77      254.41      7.73 o 
  -9   2   5      280.22      276.81      7.37 o 
  -8   2   5     1142.63     1112.09     10.73 o 
  -7   2   5      201.96      212.46      5.28 o 
  -6   2   5     2811.30     2833.22     19.13 o 
  -5   2   5      422.11      461.23      6.59 o 
  -4   2   5     8378.45     8460.35     58.03 o 
  -3   2   5        5.13        0.97      0.63 o 
  -2   2   5     2058.80     1942.14     58.31 o 
  -1   2   5     2752.30     2925.10     53.41 o 
   0   2   5     1615.70     1633.11    102.49 o 
   2   2   5      311.94      356.25     11.82 o 
   3   2   5     2647.10     2500.33     30.51 o 
   4   2   5       94.18       90.26      6.15 o 
   5   2   5      542.70      474.91     15.80 o 
   6   2   5      270.03      262.81     15.91 o 
   7   2   5      301.91      321.87     10.29 o 
   8   2   5       70.01       66.67      6.26 o 
   9   2   5       30.54       36.00      5.55 o 
 -12   3   5       40.78       31.28      5.32 o 
 -11   3   5        0.07        1.61      3.52 o 
 -10   3   5      117.10      111.13      5.85 o 
  -9   3   5        0.33        2.48      2.15 o 
  -8   3   5      135.68      131.14      3.69 o 
  -7   3   5      888.89      891.57      7.60 o 
  -6   3   5        4.36        4.50      1.81 o 
  -5   3   5        1.86        0.39      1.05 o 
  -4   3   5     1114.60     1231.46      9.50 o 
  -3   3   5      532.84      604.05      5.78 o 
  -2   3   5      214.58      224.79      5.28 o 
  -1   3   5        0.20        2.18      1.77 o 
   0   3   5      330.68      341.23     19.83 o 
   1   3   5     1753.56     1883.77     21.54 o 
   2   3   5       63.01       62.39      2.42 o 
   3   3   5      205.65      198.76      3.97 o 
   4   3   5     1035.47      936.78     14.62 o 
   5   3   5      268.27      247.25      7.19 o 
   6   3   5      306.15      302.10      8.99 o 
   7   3   5       33.57       30.43      7.15 o 
   8   3   5       15.36       17.62      4.21 o 
   9   3   5        5.31        8.50      4.20 o 
 -12   4   5       18.93       16.27      6.67 o 
 -11   4   5       16.36        8.25      3.93 o 
 -10   4   5       16.73       19.79      2.96 o 
  -9   4   5        9.74        8.14      2.12 o 
  -8   4   5        7.43       11.42      1.93 o 
  -7   4   5        9.70       12.11      1.25 o 
  -6   4   5       14.51       14.58      1.17 o 
  -5   4   5       12.54       12.53      1.34 o 
  -4   4   5     1923.05     1975.06     13.44 o 
  -3   4   5       10.85       27.98      1.55 o 
  -2   4   5     1692.38     1683.81     23.84 o 
  -1   4   5      910.36      891.08     14.00 o 
   0   4   5      207.69      243.63      4.67 o 
   1   4   5      339.69      354.52      8.31 o 
   2   4   5       63.37       62.27      2.59 o 
   3   4   5       21.33       23.48      2.61 o 
   4   4   5      504.70      509.81     10.89 o 
   5   4   5       28.43       25.51      3.02 o 
   6   4   5       81.83       89.53      5.35 o 
   7   4   5       75.41       66.60     10.35 o 
   8   4   5      136.86      124.68      7.96 o 
   9   4   5       37.53       38.39      5.78 o 
 -11   5   5       43.55       41.90      5.30 o 
 -10   5   5      245.37      242.42      6.68 o 
  -9   5   5        1.13        0.58      1.89 o 
  -8   5   5      270.93      255.18      4.95 o 
  -7   5   5       12.07       15.23      1.32 o 
  -6   5   5        0.00        0.56      0.80 o 
  -5   5   5      629.26      598.46      5.89 o 
  -4   5   5     5262.72     5506.87     34.02 o 
  -3   5   5       29.72       49.82      2.62 o 
  -2   5   5     2469.00     2496.67     33.72 o 
  -1   5   5      509.59      651.23     11.03 o 
   0   5   5     1031.84      898.74     11.50 o 
   1   5   5      234.54      334.49      8.28 o 
   2   5   5       54.58       46.44      6.67 o 
   3   5   5       51.31       63.73      2.88 o 
   4   5   5     1349.75     1201.80     17.84 o 
   5   5   5      836.59      847.14     15.04 o 
   6   5   5       10.40       14.16      3.08 o 
   7   5   5      502.81      481.58     12.85 o 
   8   5   5      496.25      506.29     17.30 o 
   9   5   5      136.24      124.34      8.88 o 
 -11   6   5       22.79       20.45      5.98 o 
 -10   6   5        0.62       -0.31      2.18 o 
  -9   6   5       10.06       11.16      2.30 o 
  -8   6   5      464.82      476.62      6.95 o 
  -7   6   5        0.19       -0.25      0.97 o 
  -6   6   5     1524.43     1506.07     11.13 o 
  -5   6   5      290.54      262.13      3.43 o 
  -4   6   5      704.12      606.94      5.68 o 
  -3   6   5     2171.42     2321.58     18.40 o 
  -2   6   5      154.90      179.49      3.04 o 
  -1   6   5     1436.61     1674.80     20.40 o 
   0   6   5      509.28      628.29      8.62 o 
   1   6   5       17.98       38.06      6.24 o 
   2   6   5      418.09      458.67     10.57 o 
   3   6   5      421.22      469.76      8.44 o 
   4   6   5        0.69        1.00      1.52 o 
   5   6   5       94.24       83.76      5.41 o 
   6   6   5      449.46      434.39     11.11 o 
   7   6   5      323.16      344.05     10.94 o 
   8   6   5        5.45        3.28      3.67 o 
   9   6   5      299.00      294.44     12.00 o 
 -11   7   5       18.35       18.57      3.84 o 
 -10   7   5       16.59       15.10      3.06 o 
  -9   7   5       22.83       25.45      2.86 o 
  -8   7   5       20.17       22.47      2.25 o 
  -7   7   5      858.04      846.58      7.84 o 
  -6   7   5      589.31      568.63      5.43 o 
  -5   7   5     2067.27     1951.18     12.32 o 
  -4   7   5      287.43      292.74      4.58 o 
  -3   7   5     3330.42     3379.68     23.09 o 
  -2   7   5     3324.50     3571.32     31.37 o 
  -1   7   5     2942.29     3204.33     33.98 o 
   0   7   5     3843.15     4099.57     55.29 o 
   1   7   5        1.88        3.67      2.30 o 
   2   7   5      238.10      217.29      7.66 o 
   3   7   5       71.43       79.11      7.68 o 
   4   7   5      124.85      114.82      5.53 o 
   5   7   5        9.54        5.98      2.22 o 
   6   7   5      229.64      233.00      8.12 o 
   7   7   5       10.69       13.09      3.56 o 
   8   7   5      147.39      161.72     10.17 o 
   9   7   5      436.84      432.09     14.36 o 
 -11   8   5      164.83      182.62      7.64 o 
 -10   8   5       23.25       20.29      3.58 o 
  -9   8   5      391.65      395.08      8.11 o 
  -8   8   5      119.39      118.51      3.58 o 
  -7   8   5      427.45      403.38      4.89 o 
  -6   8   5        0.80        1.86      0.85 o 
  -5   8   5       22.05       30.72      1.32 o 
  -4   8   5     1350.84     1352.75     12.43 o 
  -3   8   5     2319.81     2282.66     19.32 o 
  -2   8   5       25.18       10.72      1.04 o 
  -1   8   5     7439.79     7825.95     94.81 o 
   0   8   5        9.87       15.99      2.34 o 
   1   8   5     4050.25     4328.46     45.85 o 
   2   8   5       16.43       19.77      5.83 o 
   3   8   5     1414.89     1404.92     14.44 o 
   4   8   5       81.49       77.96      3.97 o 
   5   8   5       83.37       93.28      4.93 o 
   6   8   5       12.19        8.06      2.90 o 
   7   8   5      468.73      435.91     12.38 o 
   8   8   5       28.80       27.56      5.99 o 
   9   8   5       19.87       20.10      4.87 o 
 -11   9   5       98.18      109.19      6.82 o 
 -10   9   5       72.97       64.67      5.16 o 
  -9   9   5        5.50        9.64      3.03 o 
  -8   9   5      125.15      118.98      3.62 o 
  -7   9   5      445.34      456.73      6.13 o 
  -6   9   5        9.03        7.35      1.20 o 
  -5   9   5       29.19       43.27      1.86 o 
  -4   9   5        0.06        0.55      0.77 o 
  -3   9   5     2087.45     2229.82     19.08 o 
  -2   9   5     2008.45     2168.61     18.49 o 
  -1   9   5     1548.07     1847.36     16.72 o 
   0   9   5     4847.68     5134.68     91.96 o 
   1   9   5        8.33       24.00      2.77 o 
   2   9   5      189.85      187.15      3.14 o 
   3   9   5      351.77      348.93      5.44 o 
   4   9   5      140.59      132.40      5.03 o 
   5   9   5        2.76        3.62      2.56 o 
   6   9   5       11.57       16.41      3.26 o 
   7   9   5       11.40       11.62      3.99 o 
   8   9   5      177.00      176.49      8.96 o 
   9   9   5      111.33      118.99      8.90 o 
 -11  10   5      339.17      305.30      9.59 o 
 -10  10   5       21.90       19.46      3.65 o 
  -9  10   5      580.66      577.56      9.88 o 
  -8  10   5       16.86       14.97      1.93 o 
  -7  10   5      122.42      124.51      3.27 o 
  -6  10   5      498.84      498.36      5.27 o 
  -5  10   5      265.43      288.78      3.30 o 
  -4  10   5     3165.93     3240.71     24.43 o 
  -3  10   5     2898.64     3273.65     22.69 o 
  -2  10   5     1804.86     1831.72     14.47 o 
  -1  10   5     2221.84     2314.34     20.68 o 
   0  10   5     1367.46     1489.14     18.46 o 
   1  10   5      874.42      744.88      8.39 o 
   2  10   5      193.91      177.11      3.25 o 
   3  10   5      559.93      496.83      6.99 o 
   4  10   5       86.96       95.39      4.60 o 
   5  10   5        4.66        5.48      2.36 o 
   6  10   5      120.21      125.44      6.55 o 
   7  10   5       25.13       19.80      4.85 o 
   8  10   5      265.87      259.11     10.61 o 
   9  10   5       26.98       32.36      5.93 o 
 -11  11   5       32.77       36.95      4.78 o 
 -10  11   5       11.42        7.36      3.16 o 
  -9  11   5      439.48      446.87      9.46 o 
  -8  11   5       14.15       15.09      2.10 o 
  -7  11   5      422.63      424.95      5.98 o 
  -6  11   5      933.69      937.66      8.11 o 
  -5  11   5     1498.98     1458.96     10.36 o 
  -4  11   5     1280.95     1277.58      9.71 o 
  -3  11   5     4469.54     4305.96     29.26 o 
  -2  11   5      306.86      308.77      4.12 o 
  -1  11   5     3578.36     3499.46     28.19 o 
   0  11   5      135.30      152.39      2.28 o 
   1  11   5        0.03        0.19      0.82 o 
   2  11   5      443.44      439.62      5.27 o 
   3  11   5     1204.02     1154.01     13.89 o 
   4  11   5      746.36      719.29     26.64 o 
   5  11   5      695.47      703.74     14.26 o 
   6  11   5     1585.83     1573.78     34.75 o 
   7  11   5        9.37       11.77      3.51 o 
   8  11   5       94.83       97.03      7.56 o 
   9  11   5      257.96      289.07     11.99 o 
 -11  12   5      223.06      238.07      8.74 o 
 -10  12   5        8.15        7.46      4.60 o 
  -9  12   5      155.44      168.18      9.16 o 
  -8  12   5      206.49      204.80      4.77 o 
  -7  12   5        0.33        4.41      1.44 o 
  -6  12   5      468.23      460.88      5.11 o 
  -5  12   5        5.76        8.38      1.22 o 
  -4  12   5      590.31      584.75      5.43 o 
  -3  12   5       14.19        8.90      1.24 o 
  -2  12   5      883.19      865.13      8.92 o 
  -1  12   5     5335.10     5169.20     48.45 o 
   0  12   5      144.92      155.46      2.30 o 
   1  12   5     4603.63     4652.40     42.03 o 
   2  12   5      416.04      420.27      7.31 o 
   3  12   5      779.34      809.92      8.53 o 
   4  12   5     1508.76     1417.37     21.93 o 
   5  12   5      203.11      191.88     12.06 o 
   6  12   5      485.36      475.61     12.45 o 
   7  12   5        2.01        5.04      4.29 o 
   8  12   5        4.73        6.89      4.13 o 
   9  12   5        2.56        4.38      4.00 o 
 -11  13   5        1.21        3.69      3.46 o 
 -10  13   5       58.25       64.06      5.23 o 
  -9  13   5       23.62       21.05      3.13 o 
  -8  13   5       86.24       84.60      3.41 o 
  -7  13   5      353.39      364.69      6.35 o 
  -6  13   5      307.98      326.36      4.18 o 
  -5  13   5        5.39        2.84      0.91 o 
  -4  13   5      112.12      114.51      2.59 o 
  -3  13   5      384.84      379.94      6.23 o 
  -2  13   5      165.19      143.51      2.97 o 
  -1  13   5      192.44      220.46      6.12 o 
   0  13   5     1404.26     1447.65     15.63 o 
   1  13   5      791.40      819.47      8.76 o 
   2  13   5     2796.36     2723.24     21.68 o 
   3  13   5      836.73      849.92     10.08 o 
   4  13   5      514.36      516.87     11.31 o 
   5  13   5       17.40       18.96      3.27 o 
   6  13   5        0.34       -2.62      2.62 o 
   7  13   5       58.45       62.67      5.96 o 
   8  13   5       87.85       86.43      7.48 o 
   9  13   5       29.38       22.16      5.33 o 
 -11  14   5      238.27      238.44     11.13 o 
 -10  14   5        1.04       -0.94      2.81 o 
  -9  14   5      162.29      169.95      6.18 o 
  -8  14   5       35.28       36.40      2.61 o 
  -7  14   5        1.54        4.29      1.84 o 
  -6  14   5      198.74      206.03      3.31 o 
  -5  14   5       10.82       11.33      1.18 o 
  -4  14   5      108.74       94.73      2.09 o 
  -3  14   5      130.01      115.30      2.80 o 
  -2  14   5        2.60        1.52      1.15 o 
  -1  14   5      656.74      651.72      7.41 o 
   0  14   5      400.18      363.52      4.50 o 
   1  14   5     1701.25     1633.52     15.12 o 
   2  14   5       86.04       56.80      2.55 o 
   3  14   5     1596.59     1580.33     19.12 o 
   4  14   5       14.67       17.76      2.38 o 
   5  14   5      269.47      270.64     19.71 o 
   6  14   5        6.34        7.66      3.23 o 
   7  14   5        2.34       -1.48      3.03 o 
   8  14   5       11.02       12.36      4.25 o 
   9  14   5       43.96       42.70      8.09 o 
 -11  15   5        0.33        6.05      3.58 o 
 -10  15   5       41.02       41.24      4.60 o 
  -9  15   5       53.82       61.42      4.46 o 
  -8  15   5        7.63        8.00      2.01 o 
  -7  15   5     2142.68     2137.06     20.64 o 
  -6  15   5      442.55      452.54      5.92 o 
  -5  15   5     1281.19     1257.80     10.17 o 
  -4  15   5      158.28      144.35      4.33 o 
  -3  15   5     1110.68     1037.67     11.95 o 
  -2  15   5      480.10      453.92      7.28 o 
  -1  15   5       55.13       42.38      2.00 o 
   0  15   5       18.89       25.35      1.65 o 
   1  15   5        8.11        9.59      1.24 o 
   2  15   5       24.60       43.04      2.14 o 
   3  15   5        5.68       12.26      3.34 o 
   4  15   5      412.98      385.78      8.06 o 
   5  15   5      201.36      197.17      6.27 o 
   6  15   5      110.22      117.88     12.55 o 
   7  15   5      206.26      205.74     13.23 o 
   8  15   5       24.56       26.01      4.85 o 
 -11  16   5       25.69       26.36      4.48 o 
 -10  16   5        0.01       -2.98      2.98 o 
  -9  16   5      343.00      344.70     10.64 o 
  -8  16   5       83.27       83.81      5.34 o 
  -7  16   5       39.34       42.31      4.25 o 
  -6  16   5        0.27        0.94      1.32 o 
  -5  16   5     1291.85     1283.04     11.03 o 
  -4  16   5       87.47      104.03      2.75 o 
  -3  16   5      725.50      729.28      7.31 o 
  -2  16   5       23.93       22.41      2.14 o 
  -1  16   5      694.93      662.74      9.06 o 
   0  16   5      263.96      258.63      4.19 o 
   1  16   5       66.24       54.40      2.31 o 
   2  16   5      140.83      146.45      3.46 o 
   3  16   5       60.96       66.54      3.16 o 
   4  16   5       64.06       65.16      4.00 o 
   5  16   5       17.00       19.87      2.89 o 
   6  16   5      190.22      190.32      6.69 o 
   7  16   5       15.56       11.22      3.19 o 
   8  16   5       45.89       43.43      5.88 o 
 -10  17   5       68.66       66.91      5.49 o 
  -9  17   5      135.62      142.11      6.55 o 
  -8  17   5       30.14       33.68      2.99 o 
  -7  17   5      303.99      298.74      5.90 o 
  -6  17   5      209.37      208.27      4.70 o 
  -5  17   5      359.52      369.05      4.48 o 
  -4  17   5     1936.72     1887.64     15.21 o 
  -3  17   5       55.24       52.52      2.14 o 
  -2  17   5     1282.94     1213.77     14.41 o 
  -1  17   5        5.23        6.93      1.22 o 
   0  17   5       98.65      100.83      3.28 o 
   1  17   5      234.29      232.97      3.60 o 
   2  17   5        0.36        2.47      1.18 o 
   3  17   5      292.05      251.90      5.36 o 
   4  17   5      309.14      329.61     12.34 o 
   5  17   5       20.44       20.69      6.07 o 
   6  17   5        3.02       -1.81      2.24 o 
   7  17   5      120.36      114.74      6.99 o 
   8  17   5        7.50        4.58      3.11 o 
 -10  18   5        5.48        9.22      3.49 o 
  -9  18   5        1.25        2.29      2.94 o 
  -8  18   5        7.87        7.32      2.25 o 
  -7  18   5      160.95      166.97      4.89 o 
  -6  18   5      911.32      895.59     10.91 o 
  -5  18   5        0.65        1.03      0.98 o 
  -4  18   5     2587.49     2493.34     19.22 o 
  -3  18   5     1195.07     1118.54     10.15 o 
  -2  18   5        3.69        3.69      1.06 o 
  -1  18   5     2171.42     2023.32     17.24 o 
   0  18   5      374.39      359.32     20.47 o 
   1  18   5       51.38       75.60      2.26 o 
   2  18   5        5.69        9.08      2.80 o 
   3  18   5        0.95        3.30      1.62 o 
   4  18   5       44.22       48.27      4.40 o 
   5  18   5      320.09      311.23      9.49 o 
   6  18   5       63.82       63.95      4.81 o 
   7  18   5        0.51       -1.54      2.64 o 
   8  18   5       93.95       94.12      7.48 o 
 -10  19   5      295.24      300.79      9.17 o 
  -9  19   5      502.89      501.78     23.90 o 
  -8  19   5      206.25      209.94      7.21 o 
  -7  19   5      296.01      293.36      6.35 o 
  -6  19   5      365.78      349.91      8.10 o 
  -5  19   5      250.83      249.70      4.34 o 
  -4  19   5       47.82       50.76      2.21 o 
  -3  19   5     3315.68     3300.39     36.08 o 
  -2  19   5     1045.05      955.43      8.40 o 
  -1  19   5     1016.88     1057.62     10.70 o 
   0  19   5       48.76       60.43      7.17 o 
   1  19   5      252.24      261.10      4.09 o 
   2  19   5       17.36       19.33      2.58 o 
   3  19   5      282.16      269.77      6.97 o 
   4  19   5      180.44      195.25      6.33 o 
   5  19   5      148.55      155.57      6.06 o 
   6  19   5      115.48      121.65      5.99 o 
   7  19   5      268.82      250.78     12.76 o 
   8  19   5      109.28      124.67      8.44 o 
 -10  20   5      222.89      217.34      8.06 o 
  -9  20   5        0.03        7.87      3.09 o 
  -8  20   5      728.32      732.71     11.07 o 
  -7  20   5        0.02       -1.73      1.73 o 
  -6  20   5       65.94       72.31      3.81 o 
  -5  20   5       19.44       23.13      2.61 o 
  -4  20   5      114.55      133.66      2.96 o 
  -3  20   5        1.45        1.31      1.05 o 
  -2  20   5      146.60      141.68      2.90 o 
  -1  20   5      172.28      165.10      3.69 o 
   0  20   5      915.84      803.60      8.93 o 
   1  20   5      422.95      430.99      5.56 o 
   2  20   5       14.24       18.74      1.89 o 
   3  20   5     1381.88     1322.33     16.38 o 
   4  20   5        0.68       -0.10      2.73 o 
   5  20   5      172.37      170.92      6.43 o 
   6  20   5        5.61        5.24      2.82 o 
   7  20   5      335.44      352.96     11.77 o 
   8  20   5       73.48       86.67     18.83 o 
 -10  21   5      201.50      210.11     10.98 o 
  -9  21   5       85.42       80.44      5.40 o 
  -8  21   5        3.83        6.35      2.23 o 
  -7  21   5      106.40      116.25      6.78 o 
  -6  21   5       46.43       44.83      3.97 o 
  -5  21   5      299.28      289.98      5.60 o 
  -4  21   5      172.99      187.63      3.47 o 
  -3  21   5       56.29       64.49      2.35 o 
  -2  21   5       86.52      122.44      2.76 o 
  -1  21   5      844.44      738.65      8.61 o 
   0  21   5      575.14      576.73      7.34 o 
   1  21   5        4.01        6.40      1.38 o 
   2  21   5      732.89      708.59      9.97 o 
   3  21   5      350.92      339.07      7.26 o 
   4  21   5       15.06       10.41      2.68 o 
   5  21   5      221.14      228.68      8.63 o 
   6  21   5       33.61       35.12      4.92 o 
   7  21   5      167.00      155.00     11.43 o 
   8  21   5      129.42      132.79      8.11 o 
 -10  22   5       69.40       67.02      8.85 o 
  -9  22   5       12.27       10.09      6.32 o 
  -8  22   5       25.62       31.00      3.91 o 
  -7  22   5       86.66       81.51      7.58 o 
  -6  22   5      116.77      122.12      5.70 o 
  -5  22   5        2.03        5.21      1.63 o 
  -4  22   5        7.36       11.06      1.50 o 
  -3  22   5      124.97      150.22      3.18 o 
  -2  22   5       15.06       13.07      1.45 o 
  -1  22   5      344.00      355.85      5.66 o 
   0  22   5       18.63       20.99      1.88 o 
   1  22   5      567.57      587.52      7.55 o 
   2  22   5       21.72       20.73      2.33 o 
   3  22   5      178.18      158.05      6.06 o 
   4  22   5      125.54      135.28      6.78 o 
   5  22   5       79.10       79.68      6.10 o 
   6  22   5      590.96      593.96     15.87 o 
   7  22   5        0.02        2.20      4.88 o 
  -9  23   5        7.73        7.89      4.31 o 
  -8  23   5        2.91        3.42      2.71 o 
  -7  23   5      123.74      127.91      7.39 o 
  -6  23   5       42.63       45.76      4.08 o 
  -5  23   5      405.68      436.85      7.20 o 
  -4  23   5      180.85      182.24      6.14 o 
  -3  23   5      323.71      365.45      5.02 o 
  -2  23   5       25.34       30.53      1.97 o 
  -1  23   5      408.29      368.72      5.95 o 
   0  23   5       36.19       44.44      2.47 o 
   1  23   5       34.95       37.55      2.34 o 
   2  23   5      106.31      110.77      4.19 o 
   3  23   5       13.12       10.02      2.78 o 
   4  23   5       25.87       27.49      9.99 o 
   5  23   5       49.89       43.66      5.10 o 
   6  23   5       11.47       11.92      7.14 o 
   7  23   5      110.55      108.55      7.82 o 
  -9  24   5       10.92        8.82      4.55 o 
  -8  24   5      219.28      218.42     10.32 o 
  -7  24   5       28.36       33.65      3.83 o 
  -6  24   5      855.38      844.68     15.36 o 
  -5  24   5       50.59       49.36      3.54 o 
  -4  24   5      848.76      819.32      9.50 o 
  -3  24   5      165.72      156.88      6.16 o 
  -2  24   5      432.52      446.10      6.07 o 
  -1  24   5        0.26        2.78      2.17 o 
   0  24   5      582.34      579.16      8.27 o 
   1  24   5       30.01       27.06      2.14 o 
   2  24   5       40.06       35.61      2.94 o 
   3  24   5      269.86      286.45      8.13 o 
   4  24   5       38.57       38.79      4.69 o 
   5  24   5      524.22      497.73     13.41 o 
   6  24   5      271.30      240.98      9.84 o 
   7  24   5      118.68      105.89      7.74 o 
  -9  25   5        2.06        4.57      8.22 o 
  -8  25   5      158.90      151.27      6.58 o 
  -7  25   5        1.20       -0.13      2.39 o 
  -6  25   5        4.83        9.08      2.93 o 
  -5  25   5      304.02      292.51      7.08 o 
  -4  25   5      120.69      128.34      4.02 o 
  -3  25   5       54.31       65.45      2.74 o 
  -2  25   5      493.73      491.03      6.50 o 
  -1  25   5      495.73      453.94      6.88 o 
   0  25   5      782.56      753.39     10.04 o 
   1  25   5      328.34      308.69      5.55 o 
   2  25   5      841.26      822.33     11.69 o 
   3  25   5      451.35      474.26     10.75 o 
   4  25   5      283.72      260.96      9.42 o 
   5  25   5      101.03       98.34      7.09 o 
   6  25   5      140.64      142.15     11.61 o 
   7  25   5       67.92       68.42      6.63 o 
  -9  26   5        2.19        7.59      4.43 o 
  -8  26   5       59.52       57.51      4.78 o 
  -7  26   5       33.12       41.83      4.29 o 
  -6  26   5      107.00      103.20      5.90 o 
  -5  26   5       38.20       42.32      3.50 o 
  -4  26   5        5.19        6.71      1.77 o 
  -3  26   5        8.72        7.63      2.30 o 
  -2  26   5       81.14      105.05      3.27 o 
  -1  26   5        2.58        4.21      1.60 o 
   0  26   5       87.02       90.56      3.51 o 
   1  26   5      155.93      171.78      4.29 o 
   2  26   5       98.32      102.32      5.41 o 
   3  26   5       50.88       57.12      5.08 o 
   4  26   5        1.73       -0.99      3.12 o 
   5  26   5       41.24       36.19      5.05 o 
   6  26   5      140.03      119.23      9.72 o 
  -8  27   5      162.12      163.73      7.00 o 
  -7  27   5        5.69        7.64      3.22 o 
  -6  27   5       26.08       24.92      4.75 o 
  -5  27   5       19.02       16.49      2.74 o 
  -4  27   5        1.24       -0.38      1.72 o 
  -3  27   5       24.02       25.06      2.55 o 
  -2  27   5      546.24      559.57      7.24 o 
  -1  27   5      774.91      779.12      9.82 o 
   0  27   5     1283.80     1297.08     13.79 o 
   1  27   5      257.00      264.50      5.65 o 
   2  27   5       95.21       89.48      4.42 o 
   3  27   5       98.50      100.16      9.56 o 
   4  27   5       64.95       59.07      5.70 o 
   5  27   5       74.87       71.58      6.39 o 
   6  27   5        2.84       -0.84      6.37 o 
  -8  28   5      635.81      633.80     13.31 o 
  -7  28   5       21.44       23.92      3.72 o 
  -6  28   5     1359.63     1372.76     26.19 o 
  -5  28   5      174.08      172.72      5.91 o 
  -4  28   5      550.86      546.10     10.37 o 
  -3  28   5      240.42      246.90      6.89 o 
  -2  28   5      372.21      373.91      5.87 o 
  -1  28   5        9.11       12.53      2.65 o 
   0  28   5      107.30       97.53      3.74 o 
   1  28   5        0.38       -1.93      1.93 o 
   2  28   5       57.84       62.15      3.99 o 
   3  28   5      116.45      119.78      7.20 o 
   4  28   5      118.24       97.40     10.99 o 
   5  28   5      111.13      112.65     11.09 o 
   6  28   5      340.78      334.05     11.75 o 
  -8  29   5       66.82       75.43      7.81 o 
  -7  29   5       50.40       57.77      5.95 o 
  -6  29   5        0.18        2.40      3.41 o 
  -5  29   5      141.57      151.10      6.33 o 
  -4  29   5      264.87      276.83      7.39 o 
  -3  29   5        1.31       -1.17      1.77 o 
  -2  29   5      611.32      617.11      9.20 o 
  -1  29   5       16.79       21.69      2.34 o 
   0  29   5      788.25      779.75     10.12 o 
   1  29   5      285.32      282.30      6.85 o 
   2  29   5      672.42      652.76     11.74 o 
   3  29   5      346.45      334.09     10.73 o 
   4  29   5       58.33       57.35      5.87 o 
   5  29   5       13.94        8.73      3.86 o 
  -7  30   5       74.25       75.42      5.53 o 
  -6  30   5       37.86       43.45      5.61 o 
  -5  30   5      207.91      215.43      8.62 o 
  -4  30   5       40.13       44.31      4.21 o 
  -3  30   5       30.43       36.12      3.48 o 
  -2  30   5       16.87       22.58      2.56 o 
  -1  30   5       99.43      103.23      3.94 o 
   0  30   5       29.29       32.71      2.70 o 
   1  30   5      108.46      112.35      5.01 o 
   2  30   5      622.32      642.99     14.93 o 
   3  30   5      177.27      176.52      8.29 o 
   4  30   5       11.53        3.57      3.74 o 
   5  30   5        0.21       -2.00      4.68 o 
  -7  31   5      129.74      117.52      8.37 o 
  -6  31   5       62.17       55.16      6.06 o 
  -5  31   5      938.35      926.87     19.21 o 
  -4  31   5      151.83      167.55     10.07 o 
  -3  31   5        9.81        8.31      2.85 o 
  -2  31   5      930.69      912.64     14.05 o 
  -1  31   5        2.31        2.38      1.81 o 
   0  31   5      131.51      127.21      4.59 o 
   1  31   5       19.56       26.44      3.72 o 
   2  31   5      714.66      726.28     18.22 o 
   3  31   5      131.69      142.11     11.23 o 
   4  31   5      124.74      115.59      7.46 o 
   5  31   5        4.21        3.60      4.00 o 
  -7  32   5       36.21       41.63      7.05 o 
  -6  32   5      894.43      955.46     27.44 o 
  -5  32   5       14.07       15.61      3.89 o 
  -4  32   5      698.16      722.56     16.45 o 
  -3  32   5      188.06      188.81     12.31 o 
  -2  32   5        2.05        5.58      2.78 o 
  -1  32   5        4.42        3.10      2.21 o 
   0  32   5        0.49       -0.43      2.25 o 
   1  32   5        0.01        2.18      3.34 o 
   2  32   5       31.71       40.42      5.11 o 
   3  32   5       30.58       32.24      5.01 o 
   4  32   5      142.55      130.75      8.01 o 
  -6  33   5       56.27       43.48      7.26 o 
  -5  33   5       10.55        2.11      4.42 o 
  -4  33   5      730.80      725.77     27.91 o 
  -3  33   5      201.31      192.58      8.15 o 
  -2  33   5       33.62       32.09      4.37 o 
  -1  33   5       24.23       22.64      3.40 o 
   0  33   5      286.72      281.69     11.53 o 
   1  33   5        1.40       -4.42      5.03 o 
   2  33   5        0.25       -3.47      3.47 o 
   3  33   5       75.25       70.41      6.36 o 
   4  33   5      136.64      118.84      7.67 o 
  -5  34   5       78.42       69.15      8.50 o 
  -4  34   5       91.09       92.82      6.88 o 
  -3  34   5       58.15       46.19      8.87 o 
  -2  34   5      410.28      427.35     12.10 o 
  -1  34   5      514.40      528.50     11.47 o 
   0  34   5       15.95       12.65      6.67 o 
   1  34   5       81.02       70.93     11.00 o 
   2  34   5      195.47      201.44      8.61 o 
   3  34   5       65.06       59.64      7.32 o 
  -5  35   5      114.78      129.55     10.57 o 
  -4  35   5        3.71        5.20      3.36 o 
  -3  35   5      228.85      219.67      9.06 o 
  -2  35   5      167.33      179.08     17.49 o 
  -1  35   5       61.42       69.49      8.34 o 
   0  35   5      131.04      143.79     14.28 o 
   1  35   5       39.51       38.10      8.61 o 
   2  35   5      141.81      142.87     14.36 o 
   3  35   5        9.78        9.64      5.09 o 
  -4  36   5      187.22      203.22     12.57 o 
  -3  36   5      269.87      283.15     10.25 o 
  -2  36   5      339.52      345.70     11.11 o 
  -1  36   5       16.98       18.57      4.22 o 
   0  36   5        0.07       -5.71      5.71 o 
   1  36   5      140.29      147.12     14.80 o 
   2  36   5      138.35      139.45     14.47 o 
  -3  37   5      380.02      389.60     17.41 o 
  -2  37   5        6.17        9.99      3.69 o 
  -1  37   5       14.31       19.51      6.07 o 
   0  37   5      693.45      746.54     18.85 o 
   1  37   5       19.34       22.53      7.98 o 
 -12   0   6        1.97       -2.36      5.69 o 
 -11   0   6      187.33      175.89     11.97 o 
 -10   0   6       15.71        6.63      4.78 o 
  -9   0   6      720.24      714.10     13.77 o 
  -8   0   6      180.18      183.75      4.91 o 
  -7   0   6      652.28      685.62      9.59 o 
  -6   0   6        8.04        4.12      1.42 o 
  -5   0   6       34.45       26.21      3.63 o 
  -4   0   6    12168.38    12011.93    100.05 o 
  -3   0   6       46.68       47.36      2.88 o 
  -2   0   6     6432.87     6499.81    116.12 o 
  -1   0   6     3481.01     3725.81     70.79 o 
   0   0   6     1526.59     1855.94     28.56 o 
   3   0   6        0.51        0.23      1.55 o 
   4   0   6      108.61       90.84      5.54 o 
   5   0   6      249.37      252.17     10.27 o 
   6   0   6       11.61       10.34      4.12 o 
   7   0   6      403.28      419.11     16.69 o 
   8   0   6      159.54      152.82     11.54 o 
   9   0   6       45.67       54.80      9.33 o 
 -12   1   6      218.46      199.00      9.53 o 
 -11   1   6       41.01       37.92      5.13 o 
 -10   1   6      657.00      633.31     12.01 o 
  -9   1   6      391.75      396.20      7.70 o 
  -8   1   6      199.32      186.52      3.50 o 
  -7   1   6      931.28      980.58      8.62 o 
  -6   1   6      252.02      204.90      3.94 o 
  -5   1   6      242.92      243.41      3.46 o 
  -4   1   6     1010.01     1057.72      7.89 o 
  -3   1   6       77.30       67.23      2.37 o 
  -2   1   6     1129.75     1063.84     18.16 o 
  -1   1   6      376.75      390.37      8.30 o 
   0   1   6     3194.21     3388.67     45.03 o 
   1   1   6       95.04      130.94      6.32 o 
   2   1   6     2608.28     2770.01     29.42 o 
   3   1   6      843.98      878.59     12.49 o 
   4   1   6      427.78      420.95      8.51 o 
   5   1   6       19.50       18.94      2.74 o 
   6   1   6      411.30      415.80     10.70 o 
   7   1   6        1.67        2.52      2.70 o 
   8   1   6        4.43       -0.47      3.23 o 
   9   1   6       27.34       28.66      5.17 o 
 -12   2   6       60.77       44.19      6.55 o 
 -11   2   6       90.42       87.28      6.89 o 
 -10   2   6      125.41      128.35      6.07 o 
  -9   2   6       21.16       23.64      2.74 o 
  -8   2   6      533.82      534.86      6.05 o 
  -7   2   6      169.99      172.85      3.18 o 
  -6   2   6        1.27        4.16      1.00 o 
  -5   2   6      810.89      806.94      8.15 o 
  -4   2   6       95.35      125.54      4.01 o 
  -3   2   6       19.17       16.60      1.25 o 
  -2   2   6     2516.73     2653.39    156.22 o 
  -1   2   6     2100.63     2081.72     24.00 o 
   0   2   6      234.80      289.50      5.57 o 
   1   2   6      673.31      662.46      9.73 o 
   2   2   6      241.56      250.00      4.92 o 
   3   2   6        2.81        0.49      1.03 o 
   4   2   6        3.54        6.09      3.95 o 
   5   2   6      105.57       98.91      4.85 o 
   6   2   6       15.81       14.84      5.19 o 
   7   2   6        7.32       12.80      5.81 o 
   8   2   6        1.24       -2.94      2.94 o 
   9   2   6        3.09       -0.21      3.72 o 
 -12   3   6        0.12        0.90      4.01 o 
 -11   3   6        3.20        4.30      3.70 o 
 -10   3   6      136.04      137.25      5.40 o 
  -9   3   6       14.01        8.63      2.18 o 
  -8   3   6      514.93      510.39     11.28 o 
  -7   3   6      287.08      287.67      4.04 o 
  -6   3   6       22.17       25.74      1.68 o 
  -5   3   6      408.26      398.55      5.24 o 
  -4   3   6      639.35      658.89      5.46 o 
  -3   3   6       85.18       82.10      2.42 o 
  -2   3   6        3.52        3.47      5.93 o 
  -1   3   6     4412.45     4971.71     64.38 o 
   0   3   6        1.77       31.02      2.07 o 
   1   3   6     1733.69     1890.74     25.47 o 
   2   3   6     5025.01     5007.25     73.39 o 
   3   3   6        4.25        1.30      2.64 o 
   4   3   6      926.30      919.20     14.50 o 
   5   3   6       66.94       68.67      4.53 o 
   6   3   6       25.89       23.43      3.51 o 
   7   3   6        4.80        9.25      4.96 o 
   8   3   6        6.09        7.46      3.59 o 
   9   3   6        1.11        1.65      3.60 o 
 -12   4   6        0.03        0.06      3.95 o 
 -11   4   6       34.56       33.56      5.03 o 
 -10   4   6        0.04        0.67      2.25 o 
  -9   4   6        0.57       -1.19      1.84 o 
  -8   4   6     1421.67     1380.15     12.21 o 
  -7   4   6       70.72       64.25      2.21 o 
  -6   4   6      434.29      385.05      4.48 o 
  -5   4   6       90.50       85.66      3.05 o 
  -4   4   6        5.85       15.42      1.03 o 
  -3   4   6     5894.18     6270.58     48.79 o 
  -2   4   6      447.82      428.05      7.44 o 
  -1   4   6     1332.13     1480.04     21.69 o 
   0   4   6     9467.97    10390.20    112.21 o 
   1   4   6        8.47       33.31      1.98 o 
   2   4   6      995.40     1167.04     20.81 o 
   3   4   6     2160.60     2236.08     23.88 o 
   4   4   6      147.27      149.15      4.97 o 
   5   4   6      985.88      944.62     16.28 o 
   6   4   6       77.31       74.53     10.13 o 
   7   4   6        4.80        6.84      3.02 o 
   8   4   6        0.05       -4.68      4.68 o 
   9   4   6       30.64       37.44      5.77 o 
 -12   5   6       30.17       28.07      5.10 o 
 -11   5   6       26.50       27.40     16.92 o 
 -10   5   6       62.86       64.59      4.23 o 
  -9   5   6       29.43       31.48      2.33 o 
  -8   5   6      244.25      253.78      4.31 o 
  -7   5   6      300.92      290.25      4.07 o 
  -6   5   6       65.49       65.70      2.24 o 
  -5   5   6     1306.32     1231.94     10.33 o 
  -4   5   6     2038.72     2139.55     13.57 o 
  -3   5   6     1004.78     1085.06     10.21 o 
  -2   5   6      777.24      809.11     11.62 o 
  -1   5   6     1816.53     1924.62     22.65 o 
   0   5   6      139.92      152.20      3.68 o 
   1   5   6     1871.15     1990.78     22.89 o 
   2   5   6     1062.98     1133.21     14.92 o 
   3   5   6     3729.45     3730.47     37.97 o 
   4   5   6       60.60       52.94      3.45 o 
   5   5   6       39.02       34.92      3.59 o 
   6   5   6      106.16       95.28      5.67 o 
   7   5   6      180.76      177.89      7.94 o 
   8   5   6      243.20      265.92     10.58 o 
   9   5   6        0.05       -3.50      3.50 o 
 -12   6   6        2.51        4.29      4.86 o 
 -11   6   6       43.05       45.29      4.74 o 
 -10   6   6       20.57       19.53      2.88 o 
  -9   6   6      180.66      190.98      4.54 o 
  -8   6   6      118.13      115.88      3.66 o 
  -7   6   6      572.12      569.16      9.45 o 
  -6   6   6       10.46       15.10      1.41 o 
  -5   6   6      440.04      477.25      4.91 o 
  -4   6   6        5.01        7.82      2.02 o 
  -3   6   6     2397.89     2541.04     21.15 o 
  -2   6   6        7.99       18.79      2.21 o 
  -1   6   6     2547.17     2890.65     32.30 o 
   0   6   6     1098.90     1284.81     15.92 o 
   1   6   6     1621.73     1698.96     20.41 o 
   2   6   6        1.40        0.67      2.42 o 
   3   6   6      183.28      179.01      6.79 o 
   4   6   6        3.34        1.58      2.93 o 
   5   6   6      602.45      598.31     12.30 o 
   6   6   6      499.89      518.39     12.48 o 
   7   6   6        9.89       12.47      3.51 o 
   8   6   6        4.39        5.62      3.78 o 
   9   6   6        5.43        0.11      6.09 o 
 -11   7   6       63.70       65.15      5.39 o 
 -10   7   6      171.86      175.63      5.78 o 
  -9   7   6      145.67      140.43      4.11 o 
  -8   7   6      649.00      666.11      8.62 o 
  -7   7   6       12.10       16.16      1.50 o 
  -6   7   6      977.36     1011.70      8.02 o 
  -5   7   6      133.62      142.80      2.70 o 
  -4   7   6     2506.45     2709.85     16.62 o 
  -3   7   6       43.87       37.10      1.62 o 
  -2   7   6       45.93       69.54      3.33 o 
  -1   7   6      815.92      865.69     11.42 o 
   0   7   6     2656.42     2754.30     39.88 o 
   1   7   6      758.26      837.23     16.21 o 
   2   7   6     3209.28     3346.04     61.79 o 
   3   7   6     1647.19     1569.34     18.10 o 
   4   7   6     2654.75     2509.75     33.07 o 
   5   7   6      452.70      439.07     17.77 o 
   6   7   6      287.49      276.56      9.00 o 
   7   7   6      135.14      123.99      8.59 o 
   8   7   6       28.88       36.72      5.41 o 
   9   7   6        0.15        3.25      4.02 o 
 -11   8   6       92.55       90.98      6.13 o 
 -10   8   6       15.97       21.35      3.24 o 
  -9   8   6       37.95       42.22      2.72 o 
  -8   8   6       32.42       35.11      2.48 o 
  -7   8   6        0.34       -0.17      1.11 o 
  -6   8   6      548.58      539.69      6.48 o 
  -5   8   6        3.24        5.78      0.97 o 
  -4   8   6     2062.02     2106.97     14.21 o 
  -3   8   6      548.01      600.88      5.74 o 
  -2   8   6     2051.19     2166.66     20.09 o 
  -1   8   6       35.10       46.82      2.27 o 
   0   8   6       94.22       86.23      4.39 o 
   1   8   6      932.20      971.01     18.27 o 
   2   8   6      730.10      723.77     15.25 o 
   3   8   6       75.00       84.89      5.83 o 
   4   8   6       76.54       88.46      4.42 o 
   5   8   6       62.01       62.51      4.57 o 
   6   8   6      124.76      129.37      6.67 o 
   7   8   6       36.12       44.25      5.07 o 
   8   8   6      380.08      372.12     19.20 o 
   9   8   6      330.87      344.59     13.37 o 
 -11   9   6      119.26      128.90      6.78 o 
 -10   9   6        1.44        4.16      2.74 o 
  -9   9   6      745.28      731.72      9.52 o 
  -8   9   6      280.65      257.04      6.78 o 
  -7   9   6      411.40      397.30      5.24 o 
  -6   9   6      174.92      171.65      3.07 o 
  -5   9   6       60.96       52.14      1.81 o 
  -4   9   6       23.91       25.84      1.38 o 
  -3   9   6       86.26      145.16      2.55 o 
  -2   9   6       15.15       29.74      1.60 o 
  -1   9   6     3036.19     3112.54     28.44 o 
   0   9   6      799.34      764.15     11.58 o 
   1   9   6      825.42      840.95     16.80 o 
   2   9   6      213.82      243.53      8.27 o 
   3   9   6      188.09      176.24      4.36 o 
   4   9   6      162.82      131.76      5.07 o 
   5   9   6      453.97      423.00     13.22 o 
   6   9   6      594.23      599.70     13.89 o 
   7   9   6        2.84       -0.78      2.81 o 
   8   9   6      212.22      230.33     10.10 o 
   9   9   6        5.71       14.21      4.66 o 
 -11  10   6      218.59      218.56      8.11 o 
 -10  10   6      220.07      207.02      7.47 o 
  -9  10   6       75.02       71.62      3.34 o 
  -8  10   6        9.68        7.57      1.83 o 
  -7  10   6      351.92      341.32      4.82 o 
  -6  10   6     2024.51     2043.10     14.92 o 
  -5  10   6       39.76       35.38      1.39 o 
  -4  10   6     1819.92     1769.82     14.06 o 
  -3  10   6       39.21       51.57      1.55 o 
  -2  10   6       17.42       26.48      2.18 o 
  -1  10   6        0.34        1.68      0.66 o 
   0  10   6     1200.09     1286.02     12.40 o 
   1  10   6      943.40      994.69     14.48 o 
   2  10   6      155.71      152.04      3.52 o 
   3  10   6     1299.88     1325.18     14.94 o 
   4  10   6       99.75      100.88      4.69 o 
   5  10   6      741.14      716.05     14.33 o 
   6  10   6      511.45      533.83     13.12 o 
   7  10   6       57.04       57.68      5.67 o 
   8  10   6        0.34       -0.96      3.74 o 
   9  10   6        3.55        3.70      3.96 o 
 -11  11   6       20.64       30.00      4.25 o 
 -10  11   6       41.83       42.82      4.43 o 
  -9  11   6        0.02        2.55      1.68 o 
  -8  11   6      253.44      255.39      5.22 o 
  -7  11   6       22.21       22.31      1.67 o 
  -6  11   6      125.09      118.33      3.04 o 
  -5  11   6      278.15      303.98      3.46 o 
  -4  11   6      756.81      752.68      7.98 o 
  -3  11   6      120.23      142.10      2.27 o 
  -2  11   6      258.12      262.37      3.97 o 
  -1  11   6       79.88       77.62      1.88 o 
   0  11   6       48.88       43.99      1.84 o 
   1  11   6       48.02       50.05      2.17 o 
   2  11   6      250.31      199.72      3.72 o 
   3  11   6      331.66      298.09      7.41 o 
   4  11   6      161.52      165.29     14.79 o 
   5  11   6        0.11       -1.89      2.24 o 
   6  11   6        0.09       -1.17      2.55 o 
   7  11   6       27.99       28.39      4.55 o 
   8  11   6        6.37        0.55      4.71 o 
 -11  12   6       13.37       10.30      3.71 o 
 -10  12   6       68.78       70.30      5.40 o 
  -9  12   6       32.13       37.70      2.76 o 
  -8  12   6        4.37        1.80      1.64 o 
  -7  12   6      201.62      195.12      3.61 o 
  -6  12   6        0.05        0.42      1.43 o 
  -5  12   6      240.30      251.36      3.26 o 
  -4  12   6      375.12      354.87      5.03 o 
  -3  12   6     1716.81     1709.14     12.28 o 
  -2  12   6      107.55      128.28      4.13 o 
  -1  12   6      332.51      323.68      3.48 o 
   0  12   6     3421.42     3315.55     24.65 o 
   1  12   6       15.26       20.70      1.73 o 
   2  12   6     2200.64     2034.82     20.38 o 
   3  12   6      227.55      214.25      4.96 o 
   4  12   6      121.74      129.88      5.46 o 
   5  12   6      353.22      349.17      9.73 o 
   6  12   6        5.08       10.06      7.61 o 
   7  12   6      258.09      272.62     10.26 o 
   8  12   6        9.93        9.68      4.08 o 
 -11  13   6      102.96      108.18      6.71 o 
 -10  13   6       32.87       27.98      3.97 o 
  -9  13   6      315.23      321.89      6.15 o 
  -8  13   6        0.57        0.22      1.56 o 
  -7  13   6      494.70      504.31      7.12 o 
  -6  13   6        8.68        7.93      1.29 o 
  -5  13   6     1840.91     1773.94     13.03 o 
  -4  13   6      159.79      161.03      2.88 o 
  -3  13   6      730.28      726.83      6.47 o 
  -2  13   6      835.18      725.22      8.22 o 
  -1  13   6       36.70       14.57      1.06 o 
   0  13   6     2494.66     2341.17     18.27 o 
   1  13   6      527.70      480.54      6.88 o 
   2  13   6        0.60        1.34      1.22 o 
   3  13   6      702.15      636.02     11.28 o 
   4  13   6      338.63      307.67      8.51 o 
   5  13   6      358.65      349.13      9.94 o 
   6  13   6      646.80      654.99     26.93 o 
   7  13   6        2.73        3.96      3.44 o 
   8  13   6       95.87       99.65      7.91 o 
 -11  14   6      335.42      355.83     10.30 o 
 -10  14   6      285.65      276.92      8.63 o 
  -9  14   6      114.62      117.57      4.44 o 
  -8  14   6        0.77       -1.55      1.55 o 
  -7  14   6      112.51      109.97      3.54 o 
  -6  14   6       14.89       18.18      1.50 o 
  -5  14   6       14.48       20.38      1.48 o 
  -4  14   6      421.70      392.65      4.81 o 
  -3  14   6      330.07      355.48      4.50 o 
  -2  14   6        4.91        4.99      1.18 o 
  -1  14   6     1143.78     1036.32     10.04 o 
   0  14   6      430.39      342.60      6.01 o 
   1  14   6      324.05      380.27      6.17 o 
   2  14   6     1130.85     1158.46     11.20 o 
   3  14   6      493.02      520.47      8.59 o 
   4  14   6     1405.09     1410.90     37.22 o 
   5  14   6      285.80      297.16      9.32 o 
   6  14   6       64.39       78.53      6.09 o 
   7  14   6       89.92       76.46      6.59 o 
   8  14   6       18.18       12.19      4.13 o 
 -11  15   6        9.32        8.88      3.71 o 
 -10  15   6      206.23      207.78      7.62 o 
  -9  15   6       31.37       37.09      3.05 o 
  -8  15   6      262.22      266.03      5.49 o 
  -7  15   6      163.73      167.88      4.14 o 
  -6  15   6       79.76       83.53      2.46 o 
  -5  15   6       92.87       87.60      2.65 o 
  -4  15   6      274.70      260.77      3.74 o 
  -3  15   6       18.26       17.17      1.37 o 
  -2  15   6      897.55      844.51      8.57 o 
  -1  15   6      768.33      801.25      8.37 o 
   0  15   6       43.02       35.23      2.85 o 
   1  15   6      109.11      191.14      8.47 o 
   2  15   6     1422.51     1406.78     13.19 o 
   3  15   6      151.06      173.87      4.34 o 
   4  15   6      422.64      455.18     11.07 o 
   5  15   6       23.70       29.86      4.03 o 
   6  15   6       13.29        9.70      3.58 o 
   7  15   6        1.53       -2.89      2.89 o 
   8  15   6        4.66        5.65      3.89 o 
 -11  16   6      160.13      175.33      9.47 o 
 -10  16   6       63.19       59.33      5.03 o 
  -9  16   6      817.36      829.99     15.10 o 
  -8  16   6      308.42      304.38      5.85 o 
  -7  16   6      693.72      684.24      8.70 o 
  -6  16   6       25.62       21.51      2.32 o 
  -5  16   6      194.73      177.91      3.96 o 
  -4  16   6      365.92      340.95      5.20 o 
  -3  16   6       25.88       31.87      2.37 o 
  -2  16   6       68.66       63.76      2.45 o 
  -1  16   6     1282.55     1265.15     11.96 o 
   0  16   6     1450.66     1393.49     12.60 o 
   1  16   6     1576.35     1465.95     13.53 o 
   2  16   6       36.77       31.04      2.03 o 
   3  16   6      447.06      419.35      6.95 o 
   4  16   6     1969.41     1961.11     24.13 o 
   5  16   6      210.18      203.04      8.03 o 
   6  16   6      726.55      734.91     31.68 o 
   7  16   6       47.59       44.49      5.62 o 
   8  16   6        0.01        2.18      3.82 o 
 -11  17   6       38.28       37.94     10.63 o 
 -10  17   6        1.39        2.75      3.11 o 
  -9  17   6       10.10       10.52      3.67 o 
  -8  17   6        0.00        0.60      1.80 o 
  -7  17   6      429.49      439.77      7.13 o 
  -6  17   6       34.83       42.72      2.28 o 
  -5  17   6     2450.01     2511.21     19.56 o 
  -4  17   6     1251.53     1180.22     11.68 o 
  -3  17   6     2960.69     2884.72     21.42 o 
  -2  17   6      175.72      152.41      4.82 o 
  -1  17   6     2096.71     1984.51     17.18 o 
   0  17   6      566.41      482.20      5.47 o 
   1  17   6      161.13      172.97      4.24 o 
   2  17   6      845.68      790.19      9.12 o 
   3  17   6      690.52      712.56      9.70 o 
   4  17   6       16.47       12.60      2.52 o 
   5  17   6       13.58       13.63      2.72 o 
   6  17   6      710.30      715.99     16.84 o 
   7  17   6       15.21       21.98      5.60 o 
   8  17   6      535.34      514.12     22.50 o 
 -10  18   6        0.03        1.49      3.01 o 
  -9  18   6       12.19       12.55      3.33 o 
  -8  18   6       17.76       23.01      2.51 o 
  -7  18   6      624.35      640.30      8.90 o 
  -6  18   6      574.17      581.55      9.44 o 
  -5  18   6       11.00        9.55      1.57 o 
  -4  18   6      387.86      420.56      8.83 o 
  -3  18   6       90.36       96.90      2.66 o 
  -2  18   6       73.25       89.48      3.33 o 
  -1  18   6      448.68      416.87      5.85 o 
   0  18   6      276.77      278.41      6.74 o 
   1  18   6       33.46       31.44      2.06 o 
   2  18   6       32.42       37.82      2.30 o 
   3  18   6      415.78      428.97      7.33 o 
   4  18   6      367.06      344.82      8.17 o 
   5  18   6      631.19      639.21     12.14 o 
   6  18   6        5.01       10.85      3.07 o 
   7  18   6      359.45      345.27     12.15 o 
   8  18   6      167.61      156.04      9.46 o 
 -10  19   6        9.41        4.41      4.36 o 
  -9  19   6        1.81        4.12      5.43 o 
  -8  19   6        0.20        4.11      2.27 o 
  -7  19   6       37.48       40.03      3.31 o 
  -6  19   6      248.78      250.99      5.65 o 
  -5  19   6      242.03      225.46      4.70 o 
  -4  19   6       55.48       75.99      2.95 o 
  -3  19   6        0.90        3.57      1.19 o 
  -2  19   6      657.29      632.11      7.66 o 
  -1  19   6       13.47       18.72      1.64 o 
   0  19   6      290.49      307.44      5.17 o 
   1  19   6        3.33        3.64      1.46 o 
   2  19   6      640.72      620.68      8.13 o 
   3  19   6       92.96       99.16      3.85 o 
   4  19   6       97.32       97.40      5.01 o 
   5  19   6        0.39       -2.09      2.67 o 
   6  19   6      215.76      217.19     11.19 o 
   7  19   6        4.79        7.30      3.90 o 
 -10  20   6       15.93       16.24      5.27 o 
  -9  20   6       91.14       89.42      8.69 o 
  -8  20   6       85.79       84.47      4.71 o 
  -7  20   6       38.41       39.86      3.68 o 
  -6  20   6       48.53       49.44      3.14 o 
  -5  20   6        6.23        6.23      1.52 o 
  -4  20   6        5.56        4.53      1.30 o 
  -3  20   6        0.55        2.25      1.17 o 
  -2  20   6        6.04       15.25      1.92 o 
  -1  20   6      486.70      520.20      6.81 o 
   0  20   6       78.36       74.13      2.88 o 
   1  20   6      366.51      378.48      7.34 o 
   2  20   6       12.39       12.98      1.83 o 
   3  20   6      496.22      506.46      9.04 o 
   4  20   6       47.27       44.93      3.90 o 
   5  20   6      147.54      149.67      6.18 o 
   6  20   6       10.33        4.33      2.94 o 
   7  20   6       83.28       63.44      6.23 o 
 -10  21   6        5.06        5.18      4.30 o 
  -9  21   6        0.49       -1.24      3.12 o 
  -8  21   6      109.66      108.47      5.63 o 
  -7  21   6        3.86        2.13      2.61 o 
  -6  21   6      257.57      247.43      6.63 o 
  -5  21   6      700.48      680.60      7.85 o 
  -4  21   6       16.39       15.73      1.65 o 
  -3  21   6      625.99      625.85      6.73 o 
  -2  21   6       11.48        9.05      1.38 o 
  -1  21   6      586.92      539.95      7.12 o 
   0  21   6        1.09        1.74      1.40 o 
   1  21   6      116.59      115.73      3.60 o 
   2  21   6      457.55      451.95      7.08 o 
   3  21   6       41.20       47.49      3.44 o 
   4  21   6       61.81       68.30      4.66 o 
   5  21   6       20.85       18.09      3.69 o 
   6  21   6       66.07       66.44      6.08 o 
   7  21   6       44.05       44.35      5.49 o 
 -10  22   6       15.66       16.13      8.18 o 
  -9  22   6       16.16       23.71      3.55 o 
  -8  22   6      235.63      236.26      7.67 o 
  -7  22   6      222.55      215.16      7.04 o 
  -6  22   6      472.39      458.65      8.17 o 
  -5  22   6       43.98       45.04      2.47 o 
  -4  22   6     1021.60      977.06      9.29 o 
  -3  22   6      253.74      243.03      4.04 o 
  -2  22   6      317.84      311.32      5.43 o 
  -1  22   6      245.24      233.82      6.65 o 
   0  22   6      453.00      437.59      7.45 o 
   1  22   6       11.55       12.12      2.14 o 
   2  22   6        0.09       -0.74      1.58 o 
   3  22   6       41.62       34.21      3.66 o 
   4  22   6        0.21        3.24      2.97 o 
   5  22   6       51.56       39.32      4.82 o 
   6  22   6      233.77      227.17      9.37 o 
   7  22   6      126.19      120.60      7.94 o 
  -9  23   6        0.56       -1.60      3.51 o 
  -8  23   6      464.73      453.14     10.68 o 
  -7  23   6       17.52       16.56      3.59 o 
  -6  23   6      111.78      113.37      6.48 o 
  -5  23   6      121.92      115.85      4.42 o 
  -4  23   6        2.65        3.48      1.26 o 
  -3  23   6      374.69      357.28      5.46 o 
  -2  23   6      726.14      714.74      8.86 o 
  -1  23   6       97.63      108.93      3.54 o 
   0  23   6     1135.28     1096.46     13.40 o 
   1  23   6      350.07      327.87      6.61 o 
   2  23   6      678.21      686.80     10.31 o 
   3  23   6      459.53      456.04     10.26 o 
   4  23   6       10.95       11.09      3.42 o 
   5  23   6        0.97        0.24      3.05 o 
   6  23   6       34.22       35.15      5.08 o 
   7  23   6      119.43      130.40      7.89 o 
  -9  24   6       31.91       23.56      5.19 o 
  -8  24   6       30.63       27.63      3.80 o 
  -7  24   6       99.47       85.83      5.40 o 
  -6  24   6       85.89       89.95      4.58 o 
  -5  24   6      126.58      119.50      4.54 o 
  -4  24   6       10.50       14.18      2.04 o 
  -3  24   6       35.74       39.54      2.26 o 
  -2  24   6      416.17      416.61      6.54 o 
  -1  24   6      253.91      252.58      9.09 o 
   0  24   6        8.13        6.31      1.56 o 
   1  24   6      688.51      695.77     10.33 o 
   2  24   6        8.15        7.90      2.14 o 
   3  24   6      299.38      287.66     11.51 o 
   4  24   6      424.64      442.59     25.59 o 
   5  24   6       22.11       24.11      4.35 o 
   6  24   6      170.12      158.74     12.84 o 
  -9  25   6       29.52       31.47      7.27 o 
  -8  25   6      176.67      176.51      6.97 o 
  -7  25   6       17.97       12.88      3.06 o 
  -6  25   6      141.44      137.51      5.21 o 
  -5  25   6        0.08       -1.17      1.77 o 
  -4  25   6        3.60       11.05      2.72 o 
  -3  25   6      301.05      294.57      5.05 o 
  -2  25   6      151.72      140.10      3.97 o 
  -1  25   6     1144.77     1121.45     12.25 o 
   0  25   6       17.07       12.44      1.81 o 
   1  25   6      232.53      228.31      5.81 o 
   2  25   6        8.38        5.16      2.16 o 
   3  25   6        6.44        8.19      2.85 o 
   4  25   6      174.18      165.28      7.88 o 
   5  25   6        0.35        1.24      3.44 o 
   6  25   6      105.65      109.55      7.79 o 
  -9  26   6       12.24       16.03      4.86 o 
  -8  26   6      307.06      323.80      9.31 o 
  -7  26   6        5.90        1.01      2.64 o 
  -6  26   6      483.16      489.22     13.65 o 
  -5  26   6       38.27       31.66      3.79 o 
  -4  26   6      166.16      162.60      4.25 o 
  -3  26   6      146.76      131.92      3.56 o 
  -2  26   6      520.02      523.61      7.74 o 
  -1  26   6       38.75       42.90      3.11 o 
   0  26   6      353.57      352.15      7.25 o 
   1  26   6       62.12       64.95      3.82 o 
   2  26   6      585.94      579.94     10.96 o 
   3  26   6      176.62      183.51      7.03 o 
   4  26   6       45.36       42.59      8.41 o 
   5  26   6      138.05      136.59      7.65 o 
   6  26   6      159.58      169.40      8.70 o 
  -8  27   6       99.89      102.13      7.98 o 
  -7  27   6       34.16       35.02      4.16 o 
  -6  27   6        0.94        3.11      2.36 o 
  -5  27   6        5.33        7.00      2.73 o 
  -4  27   6       32.05       42.55      3.22 o 
  -3  27   6       29.32       34.07      2.29 o 
  -2  27   6        2.85        4.85      1.70 o 
  -1  27   6       22.68       21.23      2.26 o 
   0  27   6      173.79      171.69      5.32 o 
   1  27   6        6.84        3.12      2.05 o 
   2  27   6      850.19      828.96     13.69 o 
   3  27   6      201.24      196.81      7.34 o 
   4  27   6       94.44       95.71      6.97 o 
   5  27   6       28.57       27.90      4.77 o 
   6  27   6        1.30        1.22      4.26 o 
  -8  28   6       29.64       29.17      4.02 o 
  -7  28   6      103.94       99.47      5.89 o 
  -6  28   6       37.90       35.45      4.04 o 
  -5  28   6        1.41       -2.22      2.33 o 
  -4  28   6      185.25      181.41      6.10 o 
  -3  28   6        1.13        0.30      1.48 o 
  -2  28   6       55.29       53.22      3.49 o 
  -1  28   6        9.40        8.39      1.94 o 
   0  28   6       89.86       93.96      6.38 o 
   1  28   6      239.33      248.42      6.46 o 
   2  28   6       58.00       60.05      4.43 o 
   3  28   6       60.33       56.46      5.61 o 
   4  28   6       40.84       32.26      4.93 o 
   5  28   6       82.36       78.21      6.77 o 
  -8  29   6        9.58       10.02      3.36 o 
  -7  29   6        0.60       -2.70      2.70 o 
  -6  29   6       13.64       16.59      3.39 o 
  -5  29   6      291.79      280.01     10.34 o 
  -4  29   6        2.70        1.80      2.19 o 
  -3  29   6       17.61       15.91      2.35 o 
  -2  29   6       52.16       53.70      3.13 o 
  -1  29   6      149.97      167.91      6.35 o 
   0  29   6      153.83      156.42      5.30 o 
   1  29   6      439.98      446.92      9.24 o 
   2  29   6       20.48       22.77      4.21 o 
   3  29   6      244.07      259.43      9.62 o 
   4  29   6      142.95      137.54     11.42 o 
   5  29   6       26.19       15.35      5.12 o 
  -7  30   6      109.90       95.77     11.39 o 
  -6  30   6      676.45      666.75     13.72 o 
  -5  30   6       70.89       66.06      8.01 o 
  -4  30   6      565.83      533.75     18.19 o 
  -3  30   6      533.44      539.85     10.27 o 
  -2  30   6       55.70       53.15      2.84 o 
  -1  30   6      370.31      394.40      7.29 o 
   0  30   6        6.67        7.43      2.43 o 
   1  30   6      270.30      280.55      8.31 o 
   2  30   6       55.63       41.65      5.20 o 
   3  30   6       52.69       58.19      5.86 o 
   4  30   6       36.11       30.98      5.00 o 
   5  30   6        3.42        5.59      5.65 o 
  -7  31   6       40.35       48.71      4.86 o 
  -6  31   6      227.27      218.34      7.93 o 
  -5  31   6        0.66        7.19      4.74 o 
  -4  31   6       27.00       25.81      5.79 o 
  -3  31   6       64.34       63.99      4.69 o 
  -2  31   6      235.92      257.30      6.95 o 
  -1  31   6      657.07      692.04     17.83 o 
   0  31   6       12.70        5.02      3.49 o 
   1  31   6      192.22      188.56      9.74 o 
   2  31   6      181.91      173.55      9.72 o 
   3  31   6       34.10       27.16      7.11 o 
   4  31   6      202.53      193.47      8.92 o 
  -7  32   6      409.17      438.50     23.78 o 
  -6  32   6       99.92      107.25      7.08 o 
  -5  32   6       83.63       87.73      9.20 o 
  -4  32   6      206.77      188.48     11.41 o 
  -3  32   6      123.41      139.04      6.94 o 
  -2  32   6       40.11       36.81      3.49 o 
  -1  32   6       73.73       66.49      5.40 o 
   0  32   6      140.87      137.34     15.39 o 
   1  32   6       25.13       15.77      4.30 o 
   2  32   6       54.36       55.37      5.73 o 
   3  32   6      254.50      250.05      9.85 o 
   4  32   6      137.08      151.50     12.67 o 
  -6  33   6      191.19      186.29      8.77 o 
  -5  33   6      165.73      158.33     13.08 o 
  -4  33   6        0.68        4.51      4.56 o 
  -3  33   6      208.01      200.13     11.92 o 
  -2  33   6        2.58        1.25      3.14 o 
  -1  33   6       63.20       73.39     10.25 o 
   0  33   6      180.11      186.50      7.89 o 
   1  33   6      149.19      136.74      7.30 o 
   2  33   6      510.57      533.39     13.86 o 
   3  33   6        2.69       -1.48      3.74 o 
  -5  34   6       53.08       59.99      6.22 o 
  -4  34   6      415.40      426.73     17.71 o 
  -3  34   6      285.99      289.59     14.43 o 
  -2  34   6      982.67     1031.45     21.92 o 
  -1  34   6      500.04      549.01     23.31 o 
   0  34   6     1481.02     1482.69     41.42 o 
   1  34   6       10.90        6.56      4.48 o 
   2  34   6      574.87      606.91     15.13 o 
   3  34   6      234.01      249.52      9.94 o 
  -5  35   6        1.66        1.51      3.31 o 
  -4  35   6       39.25       34.14      6.97 o 
  -3  35   6       72.18       72.48      8.79 o 
  -2  35   6       84.60       95.49      9.77 o 
  -1  35   6      583.01      610.53     25.17 o 
   0  35   6      130.67      125.37     13.17 o 
   1  35   6      110.05      114.10     13.26 o 
   2  35   6       94.14      101.37      7.12 o 
  -4  36   6       40.43       43.38      5.35 o 
  -3  36   6       48.78       54.55      7.99 o 
  -2  36   6      201.77      193.76     12.41 o 
  -1  36   6      293.43      302.64     18.08 o 
   0  36   6       62.35       60.96     10.51 o 
   1  36   6      106.37      110.96     13.02 o 
  -3  37   6       19.73       19.95     10.88 o 
  -2  37   6      229.50      231.38     13.47 o 
  -1  37   6       26.49       18.33      5.79 o 
   0  37   6      122.90      132.87     14.13 o 
 -12   1   7      300.01      299.21     27.20 o 
 -11   1   7      247.91      237.80      9.58 o 
 -10   1   7      714.82      702.65     12.62 o 
  -9   1   7       31.24       28.98      1.99 o 
  -8   1   7     1688.26     1714.53     13.55 o 
  -7   1   7      172.35      172.42      7.09 o 
  -6   1   7      195.54      194.79      3.16 o 
  -5   1   7      285.40      363.57      4.86 o 
  -4   1   7       43.05       28.67      1.19 o 
  -3   1   7      155.17      180.74      4.72 o 
  -2   1   7       41.15       30.14      2.53 o 
  -1   1   7     1762.74     1796.73     27.00 o 
   0   1   7      246.47      282.79     13.48 o 
   1   1   7      407.19      399.66      9.23 o 
   2   1   7     1369.04     1300.56     18.60 o 
   3   1   7      202.46      199.51      4.70 o 
   4   1   7      287.46      313.58      7.29 o 
   5   1   7      247.00      248.24      8.12 o 
   6   1   7      299.17      307.37      9.33 o 
   7   1   7      192.25      213.28      8.61 o 
   8   1   7      105.93       90.30      7.15 o 
   9   1   7       14.58       11.15      4.30 o 
 -12   2   7      223.96      247.98     10.35 o 
 -11   2   7       76.33       72.40      6.46 o 
 -10   2   7       13.88       14.88      2.77 o 
  -9   2   7       56.89       69.90      3.72 o 
  -8   2   7      142.84      148.46      3.26 o 
  -7   2   7       58.00       59.54      2.42 o 
  -6   2   7     3038.08     3088.37     20.67 o 
  -5   2   7      144.50      117.75      2.24 o 
  -4   2   7     2684.42     2711.13     17.61 o 
  -3   2   7      454.92      358.27      7.66 o 
  -2   2   7     3254.69     3102.72     38.87 o 
  -1   2   7     1686.22     1713.49     26.23 o 
   0   2   7      297.77      276.97      7.65 o 
   1   2   7      215.09      184.83      6.21 o 
   2   2   7      488.69      479.75      7.62 o 
   3   2   7      146.77      154.94      4.91 o 
   4   2   7        1.33        3.06      1.69 o 
   5   2   7        0.10        0.03      3.48 o 
   6   2   7       28.02       22.57      3.55 o 
   7   2   7       27.35       29.21      4.27 o 
   8   2   7       10.83       14.50      4.03 o 
   9   2   7       45.24       49.25      6.33 o 
 -12   3   7      104.79       97.46      7.66 o 
 -11   3   7        0.84       -0.11      3.44 o 
 -10   3   7       26.54       26.10      3.13 o 
  -9   3   7      261.57      255.27      6.28 o 
  -8   3   7      161.85      166.88      3.40 o 
  -7   3   7       16.31       18.13      1.46 o 
  -6   3   7      165.35      147.47      3.13 o 
  -5   3   7      733.29      753.32      6.27 o 
  -4   3   7      895.99      847.20      6.46 o 
  -3   3   7      529.52      560.14      8.99 o 
  -2   3   7      282.27      346.04     13.63 o 
  -1   3   7      924.41      913.05     12.86 o 
   0   3   7      489.04      574.83     12.45 o 
   1   3   7     1138.90     1123.75     12.98 o 
   2   3   7       14.17        8.41      1.48 o 
   3   3   7      569.84      562.76     27.07 o 
   4   3   7      124.04      102.88      4.43 o 
   5   3   7       62.32       57.52      4.25 o 
   6   3   7       77.90       68.08      5.60 o 
   7   3   7       62.39       60.81      5.58 o 
   8   3   7      179.46      166.50      8.57 o 
   9   3   7       35.81       28.46     11.77 o 
 -12   4   7       53.56       46.39      5.96 o 
 -11   4   7        6.92        7.00      3.83 o 
 -10   4   7       18.10       20.74      2.95 o 
  -9   4   7      239.30      241.02      5.92 o 
  -8   4   7        3.84        1.85      1.37 o 
  -7   4   7       19.12       18.76      1.46 o 
  -6   4   7      454.93      439.33      4.57 o 
  -5   4   7        0.02        3.45      1.37 o 
  -4   4   7      311.21      289.40      4.44 o 
  -3   4   7      466.92      508.20      6.07 o 
  -2   4   7        9.56       27.42      2.28 o 
  -1   4   7        2.82        4.30      1.19 o 
   0   4   7      308.15      299.27      5.67 o 
   1   4   7      677.11      679.64      8.36 o 
   2   4   7      252.69      288.23     12.13 o 
   3   4   7     1108.71     1090.84     21.05 o 
   4   4   7      844.05      875.95     14.23 o 
   5   4   7      543.52      505.59     11.04 o 
   6   4   7      391.20      378.87     13.71 o 
   7   4   7        9.69        5.41      3.35 o 
   8   4   7       12.83       12.66      4.07 o 
   9   4   7        1.48       -3.31      3.49 o 
 -12   5   7      108.55      117.85      8.14 o 
 -11   5   7        4.86        3.59      3.59 o 
 -10   5   7      106.65      112.26      5.01 o 
  -9   5   7       52.06       53.13      4.76 o 
  -8   5   7      436.24      434.94      7.11 o 
  -7   5   7      119.36      113.52      2.64 o 
  -6   5   7       41.65       24.92      1.44 o 
  -5   5   7      302.56      254.73      3.03 o 
  -4   5   7      609.38      567.10      5.41 o 
  -3   5   7     2774.53     2661.46     20.53 o 
  -2   5   7      148.42      152.29      3.70 o 
  -1   5   7      492.08      554.03      9.39 o 
   0   5   7      742.56      750.32      8.99 o 
   1   5   7       84.25       80.54      3.23 o 
   2   5   7     3118.78     3136.24     34.83 o 
   3   5   7     2135.98     2078.23     30.19 o 
   4   5   7      745.57      682.92     22.74 o 
   5   5   7      391.01      385.81      9.53 o 
   6   5   7        5.84        2.64      2.70 o 
   7   5   7       55.50       51.85      5.35 o 
   8   5   7       50.40       52.81      5.94 o 
 -12   6   7       11.20       14.47      4.66 o 
 -11   6   7        5.74        2.88      3.06 o 
 -10   6   7       39.93       36.74      5.27 o 
  -9   6   7      402.56      408.53      6.76 o 
  -8   6   7      390.10      400.43      5.56 o 
  -7   6   7       95.97       92.29      2.67 o 
  -6   6   7     2135.10     2147.89     14.30 o 
  -5   6   7       77.29       71.96      1.69 o 
  -4   6   7     1079.72     1046.77      8.51 o 
  -3   6   7        1.41        4.84      1.05 o 
  -2   6   7     1921.99     1803.23     22.34 o 
  -1   6   7      189.36      146.46      5.27 o 
   0   6   7      358.36      303.68      4.82 o 
   1   6   7       42.72       59.38      3.12 o 
   2   6   7     1199.80     1119.62     15.44 o 
   3   6   7       16.68       10.17      1.40 o 
   4   6   7       83.53       72.12      4.33 o 
   5   6   7      326.36      302.17      8.48 o 
   6   6   7      154.01      165.78     21.29 o 
   7   6   7       27.75       29.41      4.52 o 
   8   6   7       10.76       14.77      4.10 o 
 -12   7   7       36.18       33.36      8.14 o 
 -11   7   7      160.79      174.22      9.05 o 
 -10   7   7      117.19      125.31      5.22 o 
  -9   7   7      237.55      232.97      5.15 o 
  -8   7   7      931.19      934.17      9.42 o 
  -7   7   7       12.85       12.67      1.51 o 
  -6   7   7       70.36       60.72      1.83 o 
  -5   7   7      995.70      971.69      8.07 o 
  -4   7   7      695.61      786.66      7.46 o 
  -3   7   7     4885.16     5009.63     35.57 o 
  -2   7   7      197.50      188.54      2.86 o 
  -1   7   7      442.73      403.50      6.06 o 
   0   7   7      703.25      764.62     15.63 o 
   1   7   7       50.84       39.50      3.87 o 
   2   7   7       82.45       96.44      5.00 o 
   3   7   7       52.18       81.06      3.16 o 
   4   7   7      619.69      597.13     11.19 o 
   5   7   7      944.50      889.64     16.16 o 
   6   7   7        4.63        6.12      7.10 o 
   7   7   7       48.85       45.81     10.58 o 
   8   7   7       67.88       67.21      6.55 o 
 -12   8   7       18.00       19.83      6.62 o 
 -11   8   7       11.51       11.27      3.49 o 
 -10   8   7       53.40       52.28      4.20 o 
  -9   8   7       45.06       44.43      2.84 o 
  -8   8   7      364.54      362.65      5.29 o 
  -7   8   7     1576.46     1569.88     19.33 o 
  -6   8   7      254.45      249.84      3.07 o 
  -5   8   7     2992.96     3082.13     18.18 o 
  -4   8   7      622.31      643.43      9.06 o 
  -3   8   7       11.12       20.82      1.28 o 
  -2   8   7      431.90      492.95      6.54 o 
  -1   8   7        3.48        6.76      1.00 o 
   0   8   7      143.79      158.88      7.48 o 
   1   8   7       79.38       94.26      5.29 o 
   2   8   7      366.85      394.60      8.14 o 
   3   8   7      272.28      212.37      4.62 o 
   4   8   7       35.38       38.22      3.24 o 
   5   8   7      705.09      691.54     16.19 o 
   6   8   7      191.86      187.95      7.63 o 
   7   8   7     1031.94     1005.75     20.67 o 
   8   8   7       59.84       57.74      6.21 o 
 -12   9   7       14.26       12.59      5.02 o 
 -11   9   7       20.64       14.65      3.62 o 
 -10   9   7       76.98       84.34      5.04 o 
  -9   9   7       14.08       14.36      2.12 o 
  -8   9   7      164.56      166.87      4.30 o 
  -7   9   7      113.66      114.23      2.97 o 
  -6   9   7        0.94        1.18      0.91 o 
  -5   9   7      505.71      496.81      4.94 o 
  -4   9   7        4.86        8.93      1.08 o 
  -3   9   7       61.59       69.16      3.04 o 
  -2   9   7      405.73      391.82      4.88 o 
  -1   9   7      156.89      186.49      2.66 o 
   0   9   7      149.77      151.88      6.53 o 
   1   9   7      541.96      568.69     13.56 o 
   2   9   7       24.31       22.17      3.85 o 
   3   9   7      169.96      162.61      4.23 o 
   4   9   7      461.74      444.45      9.57 o 
   5   9   7       29.10       35.55      3.79 o 
   6   9   7       27.98       23.01      3.70 o 
   7   9   7      366.91      367.67     11.81 o 
   8   9   7        5.29        2.63      3.48 o 
 -11  10   7       38.49       40.13      4.58 o 
 -10  10   7      119.49      118.42      5.57 o 
  -9  10   7        8.83        9.04      1.95 o 
  -8  10   7      638.63      623.54      7.22 o 
  -7  10   7      487.80      484.42      6.16 o 
  -6  10   7      150.77      166.66      2.73 o 
  -5  10   7      961.98      935.73      7.27 o 
  -4  10   7      143.40      147.09      2.60 o 
  -3  10   7       47.39       40.73      1.52 o 
  -2  10   7     1193.05     1228.28     13.19 o 
  -1  10   7        0.03        2.47      0.70 o 
   0  10   7     1712.81     1732.95     22.03 o 
   1  10   7       18.02       14.04      2.15 o 
   2  10   7     1488.92     1499.12     20.42 o 
   3  10   7      147.25      131.61      6.28 o 
   4  10   7      355.92      341.18     14.19 o 
   5  10   7       58.36       64.15      7.22 o 
   6  10   7      164.74      161.41      7.28 o 
   7  10   7      336.73      371.01     11.94 o 
   8  10   7       35.38       27.05      5.05 o 
 -11  11   7      142.98      154.66      7.03 o 
 -10  11   7      127.53      124.77      5.66 o 
  -9  11   7       34.55       33.77      2.67 o 
  -8  11   7      336.28      342.76      6.04 o 
  -7  11   7      415.42      411.77      5.48 o 
  -6  11   7     3872.12     3866.62     22.97 o 
  -5  11   7     2259.24     2202.45     15.01 o 
  -4  11   7      807.48      754.78      6.79 o 
  -3  11   7     3680.41     3435.03     25.58 o 
  -2  11   7        0.28       -0.48      0.83 o 
  -1  11   7     4298.74     4092.44     35.04 o 
   0  11   7       21.62       23.16      1.23 o 
   1  11   7     1990.42     1951.87     24.86 o 
   2  11   7      419.07      407.63      9.89 o 
   3  11   7      179.36      180.51      4.44 o 
   4  11   7      129.19      115.06      5.24 o 
   5  11   7       23.57       24.30      3.55 o 
   6  11   7      226.60      231.23      8.70 o 
   7  11   7      305.11      318.77     11.02 o 
   8  11   7      204.83      214.93     13.51 o 
 -11  12   7      102.77      106.88      6.24 o 
 -10  12   7      155.28      160.51      8.29 o 
  -9  12   7      718.90      705.24      9.47 o 
  -8  12   7      361.71      355.56      6.15 o 
  -7  12   7      938.98      926.97      9.08 o 
  -6  12   7       95.64      111.60      2.34 o 
  -5  12   7      958.13      888.77      7.62 o 
  -4  12   7        9.47        7.66      1.00 o 
  -3  12   7      122.82      125.66      2.70 o 
  -2  12   7      303.55      318.97      4.11 o 
  -1  12   7     1660.95     1635.36     15.63 o 
   0  12   7      367.29      355.34      4.47 o 
   1  12   7     3475.00     3411.25     28.94 o 
   2  12   7     1777.73     1698.39     16.29 o 
   3  12   7      495.61      474.71      7.79 o 
   4  12   7      470.60      460.11     10.36 o 
   5  12   7      162.15      140.07      6.55 o 
   6  12   7       26.99       26.41      4.10 o 
   7  12   7        0.99        4.51      3.33 o 
   8  12   7        5.52       10.00      4.04 o 
 -11  13   7        5.65        4.56      4.09 o 
 -10  13   7       19.57       18.62      3.46 o 
  -9  13   7       10.28       11.38      2.89 o 
  -8  13   7      112.40      111.64      3.74 o 
  -7  13   7        1.04        4.49      1.33 o 
  -6  13   7      420.34      426.11      5.02 o 
  -5  13   7     1168.96     1146.78      9.23 o 
  -4  13   7      443.62      437.91      4.67 o 
  -3  13   7     1039.57     1007.18      7.94 o 
  -2  13   7      561.89      519.99      5.74 o 
  -1  13   7      152.04      141.21      2.92 o 
   0  13   7     1252.62     1271.51     10.60 o 
   1  13   7     3605.95     3393.92     34.08 o 
   2  13   7      151.94      134.29      3.42 o 
   3  13   7        4.69        3.86      1.58 o 
   4  13   7       10.44       12.38      5.64 o 
   5  13   7       51.58       58.11      8.53 o 
   6  13   7      119.50      128.50      8.69 o 
   7  13   7        1.63        1.92      3.20 o 
   8  13   7      164.94      156.87      9.68 o 
 -11  14   7       14.54       17.59      3.81 o 
 -10  14   7        6.04        4.17      2.87 o 
  -9  14   7      112.31      110.69      4.05 o 
  -8  14   7       18.80       21.82      2.23 o 
  -7  14   7      537.78      537.41      6.36 o 
  -6  14   7      468.33      459.97      5.57 o 
  -5  14   7      728.35      733.49      6.85 o 
  -4  14   7      582.64      551.41      5.46 o 
  -3  14   7      406.45      394.70      4.35 o 
  -2  14   7      451.23      442.70      4.80 o 
  -1  14   7       22.99       42.42      2.43 o 
   0  14   7     1747.92     1659.73     14.48 o 
   1  14   7      662.76      664.11     12.07 o 
   2  14   7      176.82      165.86      3.94 o 
   3  14   7      682.80      660.01     10.07 o 
   4  14   7        3.96        6.01      4.66 o 
   5  14   7       59.15       55.70      4.94 o 
   6  14   7       66.79       74.58     11.46 o 
   7  14   7       13.32        9.72      3.74 o 
   8  14   7        0.28       -1.06      3.55 o 
 -11  15   7       34.81       37.34      6.06 o 
 -10  15   7        0.26       -2.25      2.74 o 
  -9  15   7        3.20        3.68      1.95 o 
  -8  15   7      193.22      185.57      4.55 o 
  -7  15   7       89.48       94.36      3.20 o 
  -6  15   7        9.32       11.03      1.53 o 
  -5  15   7     2603.31     2502.84     17.11 o 
  -4  15   7      919.60      891.69      7.63 o 
  -3  15   7     6439.48     6097.82     38.81 o 
  -2  15   7       46.51       47.77      1.73 o 
  -1  15   7     1727.07     1670.01     13.46 o 
   0  15   7      493.54      494.54      7.32 o 
   1  15   7      268.44      209.89      5.26 o 
   2  15   7      375.71      384.91      8.68 o 
   3  15   7       87.19       76.47      3.78 o 
   4  15   7        4.95        8.46      3.25 o 
   5  15   7        3.26       -0.36      2.57 o 
   6  15   7      104.99       97.86      6.93 o 
   7  15   7        0.01       -2.93      2.93 o 
   8  15   7        3.26        2.23      3.80 o 
 -11  16   7      418.35      440.65     15.14 o 
 -10  16   7      116.32      115.86     11.94 o 
  -9  16   7      331.74      321.93      9.13 o 
  -8  16   7      179.81      181.10      5.39 o 
  -7  16   7        0.29        2.42      1.89 o 
  -6  16   7      136.34      142.59      3.41 o 
  -5  16   7      638.05      606.49      7.25 o 
  -4  16   7      634.34      600.63      6.26 o 
  -3  16   7       48.06       39.36      1.95 o 
  -2  16   7     2384.28     2194.91     15.66 o 
  -1  16   7      492.73      438.74      6.04 o 
   0  16   7        0.82        4.19      1.60 o 
   1  16   7     1358.61     1208.54     11.87 o 
   2  16   7        5.82        8.51      1.47 o 
   3  16   7       22.99       26.72      3.73 o 
   4  16   7        3.73        2.67      2.54 o 
   5  16   7       35.98       46.09      4.70 o 
   6  16   7       63.17       70.94      7.47 o 
   7  16   7        0.77       -0.26      3.38 o 
   8  16   7        0.27       -3.46      3.63 o 
 -11  17   7        3.34       10.28      7.24 o 
 -10  17   7        2.10       -1.79      3.58 o 
  -9  17   7      216.04      223.27      7.32 o 
  -8  17   7      230.60      242.20      8.32 o 
  -7  17   7      153.72      156.85      4.82 o 
  -6  17   7        7.35        6.09      1.57 o 
  -5  17   7      500.05      485.48     11.08 o 
  -4  17   7      122.06      110.26      2.87 o 
  -3  17   7      832.54      837.62      9.23 o 
  -2  17   7      208.22      179.37      4.25 o 
  -1  17   7      127.51       99.07      2.42 o 
   0  17   7      200.12      167.06      4.26 o 
   1  17   7       36.84       42.39      2.55 o 
   2  17   7      252.84      229.96      4.88 o 
   3  17   7       13.53       11.35      3.38 o 
   4  17   7        1.58        0.43      2.46 o 
   5  17   7       71.46       59.88      9.86 o 
   6  17   7        8.86        5.97      3.39 o 
   7  17   7      154.94      147.86      8.47 o 
 -10  18   7       46.07       42.74      6.11 o 
  -9  18   7      346.11      348.99      9.09 o 
  -8  18   7      108.52      103.26      5.44 o 
  -7  18   7      657.04      644.83     18.26 o 
  -6  18   7      514.15      495.86      6.84 o 
  -5  18   7      283.37      260.63      4.47 o 
  -4  18   7       46.65       43.37      2.15 o 
  -3  18   7        0.00        1.25      1.21 o 
  -2  18   7      334.67      278.86      4.30 o 
  -1  18   7      338.93      331.50      7.91 o 
   0  18   7      424.13      403.10      5.98 o 
   1  18   7      345.66      321.32      6.72 o 
   2  18   7        2.92        2.50      1.36 o 
   3  18   7     1121.52     1078.48     15.20 o 
   4  18   7      348.29      354.15      8.38 o 
   5  18   7      676.52      675.72     23.15 o 
   6  18   7       21.06       23.98      4.52 o 
   7  18   7       38.00       26.44      4.82 o 
 -10  19   7       25.18       30.04      5.50 o 
  -9  19   7       58.47       53.89      4.56 o 
  -8  19   7      195.39      183.68      6.06 o 
  -7  19   7       10.06        9.39      2.22 o 
  -6  19   7       42.93       42.27      2.42 o 
  -5  19   7     1485.08     1475.03     13.24 o 
  -4  19   7     1095.07     1013.94      9.92 o 
  -3  19   7      429.67      411.40      6.09 o 
  -2  19   7      201.28      186.14      5.32 o 
  -1  19   7     1094.46     1048.64     10.69 o 
   0  19   7      243.65      247.48      4.75 o 
   1  19   7      673.13      667.52      8.42 o 
   2  19   7       25.13       37.93      2.46 o 
   3  19   7      417.12      421.69      8.37 o 
   4  19   7       42.41       38.01      3.65 o 
   5  19   7       22.44       22.89      3.35 o 
   6  19   7        0.36       -0.81      3.05 o 
   7  19   7       16.70        5.45      3.95 o 
 -10  20   7       72.18       67.68      8.96 o 
  -9  20   7      120.51      121.07      5.93 o 
  -8  20   7       15.18       20.05      3.03 o 
  -7  20   7      460.79      449.61      9.37 o 
  -6  20   7        1.13        0.99      1.39 o 
  -5  20   7      445.48      469.55      6.32 o 
  -4  20   7       29.20       32.94      2.04 o 
  -3  20   7       13.93       20.74      2.12 o 
  -2  20   7      542.64      494.63      7.24 o 
  -1  20   7      461.63      442.80      6.08 o 
   0  20   7      248.33      250.67      4.84 o 
   1  20   7       77.43       76.51      3.14 o 
   2  20   7      169.71      170.99      4.31 o 
   3  20   7        1.16       -0.15      1.82 o 
   4  20   7        7.04        7.07      2.60 o 
   5  20   7       18.08       11.28      3.00 o 
   6  20   7       11.13        9.99      3.20 o 
   7  20   7       17.35       18.75      3.79 o 
 -10  21   7        5.07       -1.50      3.94 o 
  -9  21   7        4.95        4.13      3.66 o 
  -8  21   7       98.17      103.77      5.03 o 
  -7  21   7       72.38       85.82      4.23 o 
  -6  21   7      657.76      631.09      9.68 o 
  -5  21   7       97.15      105.00      3.14 o 
  -4  21   7      334.32      322.52      5.09 o 
  -3  21   7       34.38       32.32      2.56 o 
  -2  21   7      146.29      134.17      5.36 o 
  -1  21   7       91.42       83.02      2.83 o 
   0  21   7      672.15      644.22      9.19 o 
   1  21   7      180.76      177.75      4.38 o 
   2  21   7      402.95      450.37      7.16 o 
   3  21   7      106.47      111.14      4.80 o 
   4  21   7      440.38      443.20      9.97 o 
   5  21   7      749.84      748.05     13.99 o 
   6  21   7       82.81       79.65      5.60 o 
   7  21   7       99.68      109.91      7.86 o 
 -10  22   7       22.86       27.11      5.38 o 
  -9  22   7       44.76       48.96      4.46 o 
  -8  22   7       55.08       57.21      4.62 o 
  -7  22   7      159.72      162.34      5.66 o 
  -6  22   7        2.88        2.42      1.85 o 
  -5  22   7       43.02       46.62      2.46 o 
  -4  22   7      125.30      139.59      3.49 o 
  -3  22   7        4.95        4.65      1.79 o 
  -2  22   7      558.60      599.45      9.01 o 
  -1  22   7        2.64        1.61      1.30 o 
   0  22   7       52.36       62.91      3.26 o 
   1  22   7      175.73      192.38      5.11 o 
   2  22   7        0.56        1.65      1.59 o 
   3  22   7      620.46      615.56     10.58 o 
   4  22   7      422.13      444.01     15.81 o 
   5  22   7       41.15       42.10      5.21 o 
   6  22   7      416.59      445.93     13.08 o 
 -10  23   7       11.43       15.05      7.95 o 
  -9  23   7        3.28        2.40      2.85 o 
  -8  23   7      249.83      247.08      7.99 o 
  -7  23   7       15.20       14.89      2.73 o 
  -6  23   7      347.31      341.83      8.29 o 
  -5  23   7      337.45      338.72      5.10 o 
  -4  23   7      224.27      230.23      4.16 o 
  -3  23   7       84.56       88.90      3.46 o 
  -2  23   7        0.45       -1.43      1.58 o 
  -1  23   7      338.02      334.68      5.59 o 
   0  23   7        1.66        4.97      2.04 o 
   1  23   7      597.88      592.68      9.35 o 
   2  23   7        0.19       -1.88      1.88 o 
   3  23   7      361.24      352.43      9.76 o 
   4  23   7       98.57      105.34      7.77 o 
   5  23   7        1.74        0.85      3.19 o 
   6  23   7      189.34      212.12     15.08 o 
  -9  24   7        0.97        5.15      2.97 o 
  -8  24   7      204.84      198.99      7.35 o 
  -7  24   7       34.56       30.91      3.41 o 
  -6  24   7      314.58      294.81      6.71 o 
  -5  24   7      103.52      104.16      3.16 o 
  -4  24   7      126.42      135.20      3.87 o 
  -3  24   7        1.05        3.73      1.81 o 
  -2  24   7     1255.12     1288.43     16.77 o 
  -1  24   7      114.93      120.03      3.59 o 
   0  24   7      919.37      955.53     12.67 o 
   1  24   7       17.75       17.01      2.39 o 
   2  24   7      230.69      235.42      6.78 o 
   3  24   7      103.03      112.61      7.53 o 
   4  24   7       18.70       25.04      4.26 o 
   5  24   7      269.38      263.71     12.18 o 
   6  24   7        0.29       -1.24      3.26 o 
  -9  25   7        0.01       -2.44      2.71 o 
  -8  25   7      266.08      277.33      9.36 o 
  -7  25   7        0.66        1.97      2.34 o 
  -6  25   7        2.80        0.73      2.09 o 
  -5  25   7      529.58      532.85      8.43 o 
  -4  25   7       71.71       91.61      5.34 o 
  -3  25   7      213.17      213.28      5.52 o 
  -2  25   7      523.36      534.53      8.89 o 
  -1  25   7       20.76       24.75      2.13 o 
   0  25   7       11.45       11.87      2.22 o 
   1  25   7     1182.59     1197.16     15.01 o 
   2  25   7      265.14      250.22      7.18 o 
   3  25   7       77.35       76.64      7.27 o 
   4  25   7      980.59      943.88     19.26 o 
   5  25   7      109.40      105.02      7.36 o 
   6  25   7       33.01       34.49      5.27 o 
  -9  26   7        4.91        0.80      3.60 o 
  -8  26   7        0.10       -0.48      2.72 o 
  -7  26   7      153.92      155.92      9.59 o 
  -6  26   7        4.72        2.93      2.26 o 
  -5  26   7      141.05      145.20      4.56 o 
  -4  26   7        8.12       31.62      4.31 o 
  -3  26   7       18.59       20.08      2.96 o 
  -2  26   7      147.41      139.43      5.24 o 
  -1  26   7      629.98      625.48      8.51 o 
   0  26   7      212.60      216.19      5.82 o 
   1  26   7       25.18       24.15      2.86 o 
   2  26   7      158.71      161.45      6.09 o 
   3  26   7       69.10       78.20      5.40 o 
   4  26   7        6.55        3.61      4.88 o 
   5  26   7       30.64       36.56      6.02 o 
  -8  27   7      117.14      110.36      6.22 o 
  -7  27   7       10.02        7.73      2.95 o 
  -6  27   7      101.16       95.88      6.62 o 
  -5  27   7      224.09      217.30      5.89 o 
  -4  27   7       20.21       19.19      2.24 o 
  -3  27   7       22.01       30.44      2.54 o 
  -2  27   7       26.18       40.54      3.22 o 
  -1  27   7      446.15      466.82      8.61 o 
   0  27   7       54.90       44.06      3.37 o 
   1  27   7      779.59      774.76     12.13 o 
   2  27   7       13.88       12.70      2.87 o 
   3  27   7      139.11      134.08      7.29 o 
   4  27   7      541.97      549.82     17.98 o 
   5  27   7        1.14        3.02      3.53 o 
  -8  28   7       19.40       17.88      3.63 o 
  -7  28   7       20.02       15.81      3.43 o 
  -6  28   7      258.36      259.00      9.40 o 
  -5  28   7       46.73       49.20      3.89 o 
  -4  28   7     1467.87     1464.13     16.03 o 
  -3  28   7      513.79      519.28      7.98 o 
  -2  28   7     1967.59     1948.78     22.36 o 
  -1  28   7      872.81      858.87     12.41 o 
   0  28   7      275.41      266.05      7.22 o 
   1  28   7      112.21      102.41      4.85 o 
   2  28   7      110.18      130.77      7.29 o 
   3  28   7       65.22       71.73      6.19 o 
   4  28   7        5.46        1.48      4.65 o 
   5  28   7      133.06      129.15      7.74 o 
  -8  29   7      206.11      211.91      8.02 o 
  -7  29   7       97.03       86.38      5.83 o 
  -6  29   7      382.32      394.39     10.08 o 
  -5  29   7       14.37       12.37      3.41 o 
  -4  29   7       44.63       42.99      3.38 o 
  -3  29   7       38.85       41.60      2.91 o 
  -2  29   7       55.52       60.77      3.88 o 
  -1  29   7        0.60       -1.91      1.91 o 
   0  29   7      171.87      170.71      6.21 o 
   1  29   7      138.14      141.08      6.24 o 
   2  29   7       33.69       31.81      7.92 o 
   3  29   7       68.94       60.24      5.88 o 
   4  29   7       71.39       71.99      6.45 o 
   5  29   7      444.72      459.36     20.33 o 
  -7  30   7       28.54       32.75      4.27 o 
  -6  30   7       49.12       43.11      4.43 o 
  -5  30   7        6.38        7.25      3.30 o 
  -4  30   7       17.58       17.25      3.71 o 
  -3  30   7        1.30        0.86      2.20 o 
  -2  30   7      185.22      176.55      5.50 o 
  -1  30   7      184.60      186.60      6.43 o 
   0  30   7       75.45       75.23      5.22 o 
   1  30   7       60.59       71.83      6.46 o 
   2  30   7      214.51      203.64     16.10 o 
   3  30   7       17.16       13.48      4.72 o 
   4  30   7       42.91       50.13      6.06 o 
  -7  31   7       82.24       84.49      5.98 o 
  -6  31   7      166.72      160.17     16.62 o 
  -5  31   7       68.46       57.73      7.50 o 
  -4  31   7       37.39       31.92      4.92 o 
  -3  31   7       57.27       53.51      4.38 o 
  -2  31   7      226.43      243.98      6.82 o 
  -1  31   7       45.17       37.10      4.69 o 
   0  31   7      156.13      139.43     11.23 o 
   1  31   7        0.05       -2.98      3.15 o 
   2  31   7       84.61       92.01      6.81 o 
   3  31   7       37.55       34.94      5.15 o 
   4  31   7        0.55       -3.35      3.35 o 
  -7  32   7       77.51       84.05     12.87 o 
  -6  32   7      208.01      211.01      9.02 o 
  -5  32   7      139.44      135.08      7.30 o 
  -4  32   7        2.01        3.84      3.49 o 
  -3  32   7       30.25       25.83      3.52 o 
  -2  32   7       51.12       54.18      7.70 o 
  -1  32   7       42.82       44.98      4.96 o 
   0  32   7      750.35      726.54     16.42 o 
   1  32   7        0.04       -3.20      3.20 o 
   2  32   7       74.40       77.49      8.90 o 
   3  32   7       42.55       49.64      5.78 o 
  -6  33   7      133.56      138.09     16.93 o 
  -5  33   7      340.56      344.93     11.20 o 
  -4  33   7       12.19       12.13      3.73 o 
  -3  33   7      115.04      117.75      5.91 o 
  -2  33   7       52.30       57.17      9.38 o 
  -1  33   7      205.93      205.13      8.39 o 
   0  33   7       69.59       65.98      5.95 o 
   1  33   7       78.57       77.87      7.48 o 
   2  33   7      328.04      331.74     11.18 o 
   3  33   7        0.03       -0.46      3.75 o 
  -5  34   7      182.90      171.55      8.66 o 
  -4  34   7      149.72      147.27      7.57 o 
  -3  34   7        0.14       -1.09      2.95 o 
  -2  34   7       96.88      116.42     12.71 o 
  -1  34   7       91.33       93.72     11.66 o 
   0  34   7       14.67       12.86      6.17 o 
   1  34   7      217.82      196.33      8.69 o 
   2  34   7       14.17       15.06      4.36 o 
  -5  35   7       59.80       56.63      8.27 o 
  -4  35   7        7.01        4.74      3.51 o 
  -3  35   7      584.02      594.38     21.38 o 
  -2  35   7       41.70       34.88      8.83 o 
  -1  35   7      262.31      302.87     17.67 o 
   0  35   7       69.55       65.12      6.34 o 
   1  35   7       59.17       62.29      6.16 o 
  -4  36   7      477.68      512.84     18.79 o 
  -3  36   7       11.53       15.39      5.45 o 
  -2  36   7      297.60      278.95     11.17 o 
  -1  36   7       36.30       43.05      8.88 o 
   0  36   7        3.33       -0.57      6.01 o 
 -12   0   8      255.06      288.03     15.02 o 
 -11   0   8      201.32      197.17     12.27 o 
 -10   0   8        9.43        3.72      6.04 o 
  -9   0   8        8.39        4.68      2.06 o 
  -8   0   8      556.40      521.48      8.53 o 
  -7   0   8      178.44      171.63      4.50 o 
  -6   0   8     1135.97     1152.78     13.12 o 
  -5   0   8        2.72        0.81      0.91 o 
  -4   0   8     3303.86     3332.37     30.26 o 
  -3   0   8      534.86      554.34     10.06 o 
  -2   0   8     8252.41     8526.94    145.78 o 
  -1   0   8     3886.84     4158.75     77.86 o 
   0   0   8     2280.17     2361.76     47.19 o 
   1   0   8       17.40       24.84      3.87 o 
   2   0   8      429.83      440.84      8.85 o 
   3   0   8       74.65       79.31      4.48 o 
   4   0   8       38.31       32.40      4.13 o 
   5   0   8       53.79       49.16      5.74 o 
   6   0   8      139.11      127.60      8.92 o 
   7   0   8       99.31      109.08      9.44 o 
   8   0   8       46.67       36.95      7.56 o 
 -12   1   8      136.52      145.72      8.17 o 
 -11   1   8       50.38       50.17      5.48 o 
 -10   1   8      119.32      122.24      5.62 o 
  -9   1   8      232.44      233.66      4.14 o 
  -8   1   8      218.08      219.08      3.83 o 
  -7   1   8       79.30       86.28      2.42 o 
  -6   1   8     1805.92     1825.23     11.76 o 
  -5   1   8      121.82      123.81      1.95 o 
  -4   1   8      516.96      544.95      5.09 o 
  -3   1   8     1066.11     1154.78     16.87 o 
  -2   1   8      520.26      550.45     10.90 o 
  -1   1   8      504.83      525.20      9.13 o 
   0   1   8      108.88       94.99      4.56 o 
   1   1   8      862.29      898.67     15.62 o 
   2   1   8       30.23       25.72      2.07 o 
   3   1   8      131.42      115.39      3.67 o 
   4   1   8      111.56      109.39      4.50 o 
   5   1   8      186.33      186.37      6.58 o 
   6   1   8        1.47        3.65      2.59 o 
   7   1   8       96.17      100.53      7.06 o 
   8   1   8       39.22       35.98      5.31 o 
 -12   2   8        5.25       10.01      4.48 o 
 -11   2   8       91.52       88.39      6.59 o 
 -10   2   8        8.25        9.76      2.55 o 
  -9   2   8      198.39      211.32      4.17 o 
  -8   2   8       26.15       24.98      1.77 o 
  -7   2   8      244.84      239.47      3.69 o 
  -6   2   8      157.49      171.24      2.63 o 
  -5   2   8      100.19      112.39      2.45 o 
  -4   2   8       98.71       85.31      3.93 o 
  -3   2   8       15.76       22.00      1.72 o 
  -2   2   8      642.03      608.13      7.18 o 
  -1   2   8        1.24        9.05      1.83 o 
   0   2   8       11.70        8.06      1.19 o 
   1   2   8      312.11      311.57      5.56 o 
   2   2   8      813.84      833.82     13.43 o 
   3   2   8      284.94      257.91      5.52 o 
   4   2   8       49.06       55.76      3.57 o 
   5   2   8        3.94        3.44      2.55 o 
   6   2   8      137.52      142.62      6.67 o 
   7   2   8       76.91       76.24      6.27 o 
   8   2   8       76.31       77.58      6.95 o 
 -12   3   8       69.86       78.31      6.89 o 
 -11   3   8        0.29       -0.79      6.54 o 
 -10   3   8      218.90      230.74      6.72 o 
  -9   3   8       60.31       59.05      2.65 o 
  -8   3   8        4.10        4.42      1.33 o 
  -7   3   8       46.23       41.09      1.87 o 
  -6   3   8      182.74      171.35      2.77 o 
  -5   3   8      281.49      258.56      3.28 o 
  -4   3   8      542.25      515.34      4.95 o 
  -3   3   8      702.93      669.55      8.97 o 
  -2   3   8     1113.49     1372.68     16.23 o 
  -1   3   8      653.23      603.37     13.65 o 
   0   3   8      860.59      847.61     11.59 o 
   1   3   8      287.37      258.65      7.01 o 
   2   3   8       44.09       40.93      2.66 o 
   3   3   8      271.74      257.85      5.47 o 
   4   3   8       79.04       77.85      5.60 o 
   5   3   8      611.20      646.57     20.59 o 
   6   3   8       80.88       72.57      5.48 o 
   7   3   8      283.43      270.07      9.89 o 
   8   3   8      313.76      300.79     11.35 o 
 -12   4   8      202.18      208.97      9.35 o 
 -11   4   8       69.18       65.43      6.02 o 
 -10   4   8       42.29       48.59      3.77 o 
  -9   4   8        1.96       -0.10      1.41 o 
  -8   4   8        1.21       -1.16      1.16 o 
  -7   4   8        0.02       -0.92      1.29 o 
  -6   4   8        0.61       -0.85      0.85 o 
  -5   4   8     1688.59     1736.19     13.09 o 
  -4   4   8       64.78       84.24      2.04 o 
  -3   4   8     2792.77     2887.72     24.42 o 
  -2   4   8     1534.94     1435.29     16.88 o 
  -1   4   8     2035.58     2018.02     23.53 o 
   0   4   8     1392.26     1509.96     15.81 o 
   1   4   8       89.10       87.95      3.30 o 
   2   4   8     1334.31     1267.76     16.66 o 
   3   4   8       30.13       19.61      3.20 o 
   4   4   8      606.55      577.57     10.85 o 
   5   4   8      165.46      157.62      6.20 o 
   6   4   8       28.48       23.14      3.69 o 
   7   4   8       63.26       53.47      5.54 o 
   8   4   8        2.90        0.44      3.48 o 
 -12   5   8        0.25       -0.73      3.95 o 
 -11   5   8        4.89        6.01      3.21 o 
 -10   5   8      157.98      158.02      4.56 o 
  -9   5   8        9.52       11.58      1.80 o 
  -8   5   8       73.88       77.01      2.78 o 
  -7   5   8       90.53       95.80      2.66 o 
  -6   5   8      130.74      117.98      3.10 o 
  -5   5   8      521.38      527.92      4.91 o 
  -4   5   8      289.57      276.14      3.73 o 
  -3   5   8     1403.85     1422.77     12.37 o 
  -2   5   8        0.38        0.74      0.87 o 
  -1   5   8     1949.06     2026.26     42.06 o 
   0   5   8      293.18      256.53      4.59 o 
   1   5   8     1245.19     1262.32     16.53 o 
   2   5   8      481.00      498.72      9.01 o 
   3   5   8       59.03       43.12      4.64 o 
   4   5   8       33.62       41.33      3.89 o 
   5   5   8       52.31       52.25      4.23 o 
   6   5   8        0.07       -2.89      2.96 o 
   7   5   8      183.24      169.47      8.18 o 
   8   5   8       19.10       22.46      4.77 o 
 -12   6   8       21.23       23.67      4.77 o 
 -11   6   8       62.86       69.64      5.30 o 
 -10   6   8      150.12      155.36      4.54 o 
  -9   6   8      497.10      497.54      7.20 o 
  -8   6   8        3.85        3.37      1.68 o 
  -7   6   8     1288.84     1302.94     10.64 o 
  -6   6   8      711.49      725.22      6.25 o 
  -5   6   8       20.79       18.11      1.19 o 
  -4   6   8       60.95       61.11      1.70 o 
  -3   6   8        2.21        6.80      1.24 o 
  -2   6   8      150.80      164.01      2.94 o 
  -1   6   8       49.94       49.10      2.84 o 
   0   6   8      426.20      447.33     11.42 o 
   1   6   8        5.51        4.66      1.59 o 
   2   6   8     3594.38     3449.22     38.67 o 
   3   6   8     1199.62     1151.34     25.74 o 
   4   6   8       89.22       82.47      6.23 o 
   5   6   8       64.24       61.89      4.58 o 
   6   6   8      628.19      636.51     14.44 o 
   7   6   8       28.09       32.89      4.83 o 
   8   6   8      341.11      343.04     12.14 o 
 -12   7   8        5.26        2.31      3.91 o 
 -11   7   8       45.77       49.03      4.68 o 
 -10   7   8      209.03      230.21      5.31 o 
  -9   7   8      210.60      211.17      4.97 o 
  -8   7   8      666.65      687.20      7.70 o 
  -7   7   8       36.09       34.49      1.96 o 
  -6   7   8      303.48      302.93      3.49 o 
  -5   7   8     2043.58     2091.86     13.23 o 
  -4   7   8        0.49        1.42      0.78 o 
  -3   7   8      418.73      410.71      6.40 o 
  -2   7   8      154.60      170.18      3.06 o 
  -1   7   8     1035.08     1000.32     14.27 o 
   0   7   8       19.14       12.34      2.58 o 
   1   7   8     1180.53     1185.64     17.85 o 
   2   7   8      129.81      103.25      4.37 o 
   3   7   8        2.05       -1.50      2.44 o 
   4   7   8      473.12      457.99      9.60 o 
   5   7   8      380.67      389.86     10.87 o 
   6   7   8        8.85       12.45      3.50 o 
   7   7   8      289.56      303.21     10.67 o 
   8   7   8        0.44        2.05      3.63 o 
 -12   8   8       60.17       58.27      7.03 o 
 -11   8   8       25.94       26.06      3.97 o 
 -10   8   8       35.02       39.86      4.03 o 
  -9   8   8      348.38      357.86      7.99 o 
  -8   8   8      110.82      108.54      3.11 o 
  -7   8   8      277.09      269.12      5.40 o 
  -6   8   8       26.08       22.42      1.43 o 
  -5   8   8       44.11       44.14      1.59 o 
  -4   8   8     1165.71     1168.61      8.84 o 
  -3   8   8       21.97       22.91      1.64 o 
  -2   8   8     2520.95     2566.68     21.11 o 
  -1   8   8        0.88        0.28      0.72 o 
   0   8   8      823.92      794.47     19.90 o 
   1   8   8     1623.80     1575.87     20.64 o 
   2   8   8        0.65        2.69      1.66 o 
   3   8   8      181.54      187.80      4.70 o 
   4   8   8      123.66      126.65      8.83 o 
   5   8   8        4.27        3.70      2.98 o 
   6   8   8      118.75      107.87      6.95 o 
   7   8   8      295.35      302.72     10.58 o 
   8   8   8      255.78      261.27     10.82 o 
 -12   9   8       44.88       50.92      6.20 o 
 -11   9   8       42.29       51.55      4.81 o 
 -10   9   8        8.04        6.94      2.20 o 
  -9   9   8      135.73      126.92      4.06 o 
  -8   9   8       12.36       12.87      2.07 o 
  -7   9   8       11.08       11.86      1.49 o 
  -6   9   8      619.39      623.27      6.03 o 
  -5   9   8      907.38      897.03      6.97 o 
  -4   9   8       35.02       29.78      1.48 o 
  -3   9   8     2448.94     2495.41     21.60 o 
  -2   9   8      917.63      903.73      9.30 o 
  -1   9   8     1304.18     1335.42     12.66 o 
   0   9   8      817.04      821.58     30.89 o 
   1   9   8     1269.06     1179.03     16.89 o 
   2   9   8      366.98      367.83      8.27 o 
   3   9   8      308.72      297.95     13.46 o 
   4   9   8      276.07      252.64     11.41 o 
   5   9   8      384.63      344.45      9.41 o 
   6   9   8      382.81      388.41     11.13 o 
   7   9   8        0.16       -1.67      2.95 o 
   8   9   8       42.62       40.81      5.61 o 
 -11  10   8      121.53      134.64      6.40 o 
 -10  10   8      200.98      194.44      5.29 o 
  -9  10   8        3.77        2.03      1.72 o 
  -8  10   8       34.83       37.14      2.72 o 
  -7  10   8       77.92       73.73      2.39 o 
  -6  10   8        2.24        1.40      1.03 o 
  -5  10   8      567.85      517.99      5.18 o 
  -4  10   8      238.04      224.46      5.18 o 
  -3  10   8      602.51      601.99      6.51 o 
  -2  10   8     3711.57     3672.31     29.41 o 
  -1  10   8       51.63       52.58      2.55 o 
   0  10   8      793.74      760.32     12.45 o 
   1  10   8      558.33      542.16     13.01 o 
   2  10   8      290.70      301.32      7.63 o 
   3  10   8      213.52      206.91      9.34 o 
   4  10   8     1216.09     1185.69     18.91 o 
   5  10   8        4.76        6.31      4.28 o 
   6  10   8        4.22        4.08      4.32 o 
   7  10   8      131.01      128.27      8.05 o 
   8  10   8       13.49       14.74      4.46 o 
 -11  11   8        7.86        9.25      3.31 o 
 -10  11   8      325.78      339.14      6.81 o 
  -9  11   8        7.61       10.21      2.02 o 
  -8  11   8      589.09      587.91      6.99 o 
  -7  11   8      159.82      145.41      3.44 o 
  -6  11   8        0.44        4.86      2.73 o 
  -5  11   8      647.54      646.30      6.01 o 
  -4  11   8        2.67        7.50      1.02 o 
  -3  11   8       74.34       64.47      2.32 o 
  -2  11   8      314.15      308.94      4.79 o 
  -1  11   8      340.88      330.89      4.62 o 
   0  11   8        5.96        7.71      0.92 o 
   1  11   8      259.99      263.27      7.07 o 
   2  11   8      973.04      922.64     12.71 o 
   3  11   8       18.62       28.76      2.67 o 
   4  11   8      350.63      353.73      8.83 o 
   5  11   8        5.20        3.90      2.51 o 
   6  11   8       89.22       90.20      7.49 o 
   7  11   8        1.35        3.75      3.36 o 
   8  11   8        0.26       -0.41      3.55 o 
 -11  12   8      383.38      414.93     14.10 o 
 -10  12   8       15.91        8.99      2.42 o 
  -9  12   8       45.43       46.09      3.68 o 
  -8  12   8      238.65      241.50      4.27 o 
  -7  12   8       87.92       82.07      2.87 o 
  -6  12   8       55.09       61.45      2.19 o 
  -5  12   8      224.22      229.81      3.56 o 
  -4  12   8      300.26      268.13      3.73 o 
  -3  12   8       89.68       77.34      2.13 o 
  -2  12   8      775.27      824.63      8.76 o 
  -1  12   8       66.62       74.69      5.34 o 
   0  12   8     1199.55     1021.55     10.54 o 
   1  12   8       26.51       33.61      4.99 o 
   2  12   8      347.52      345.91      5.31 o 
   3  12   8       47.64       42.62      2.70 o 
   4  12   8      546.52      535.11     12.62 o 
   5  12   8        7.31        8.09      2.96 o 
   6  12   8        1.11       -2.64      2.64 o 
   7  12   8      185.72      197.26      8.99 o 
   8  12   8        0.67       -0.29      3.71 o 
 -11  13   8        6.68        2.62      7.90 o 
 -10  13   8        0.11       -0.94      2.50 o 
  -9  13   8        1.51        2.40      2.30 o 
  -8  13   8      164.14      159.40      4.03 o 
  -7  13   8       18.95       21.58      1.86 o 
  -6  13   8        0.02        0.70      1.05 o 
  -5  13   8       25.89       20.48      1.43 o 
  -4  13   8     1079.95      984.00      8.12 o 
  -3  13   8      244.91      262.79      3.52 o 
  -2  13   8     4254.66     3864.21     29.15 o 
  -1  13   8       36.58       61.38      2.18 o 
   0  13   8      943.64      863.93     10.10 o 
   1  13   8     1366.97     1316.85     13.44 o 
   2  13   8      764.17      767.29      9.27 o 
   3  13   8     1367.45     1350.71     16.25 o 
   4  13   8       97.63      100.87      5.21 o 
   5  13   8      637.25      636.26     14.09 o 
   6  13   8       24.66       29.68      7.25 o 
   7  13   8        1.41        1.46      5.57 o 
 -11  14   8       23.43       22.34     11.04 o 
 -10  14   8        0.01       -0.33      3.14 o 
  -9  14   8      285.09      289.85     12.07 o 
  -8  14   8      141.42      137.60      4.72 o 
  -7  14   8      175.35      183.63      4.90 o 
  -6  14   8     1123.46     1084.81      9.28 o 
  -5  14   8      400.49      409.23      4.83 o 
  -4  14   8     1979.93     1849.48     14.12 o 
  -3  14   8       70.33       50.13      1.77 o 
  -2  14   8       30.14       39.31      1.85 o 
  -1  14   8      266.20      230.42      3.64 o 
   0  14   8       17.14       21.20      1.70 o 
   1  14   8     1303.94     1138.44     15.11 o 
   2  14   8      481.09      481.33      7.05 o 
   3  14   8       69.58       68.44      3.75 o 
   4  14   8      722.78      718.03     14.31 o 
   5  14   8      165.42      160.24     10.11 o 
   6  14   8      575.77      588.52     23.85 o 
   7  14   8      129.76      122.18      7.80 o 
 -11  15   8       15.90       16.44      8.91 o 
 -10  15   8       37.43       32.31      3.82 o 
  -9  15   8       14.71       17.88      2.72 o 
  -8  15   8       58.41       58.56      3.64 o 
  -7  15   8       61.61       62.73      2.74 o 
  -6  15   8       13.31       13.00      1.44 o 
  -5  15   8       26.89       32.35      1.72 o 
  -4  15   8      141.90      146.82      3.05 o 
  -3  15   8       12.83       15.32      1.19 o 
  -2  15   8      400.21      372.83      4.96 o 
  -1  15   8      737.41      563.77      6.28 o 
   0  15   8       48.38       33.81      2.19 o 
   1  15   8       19.79        8.70      1.95 o 
   2  15   8       13.08       25.76      6.58 o 
   3  15   8        1.83        0.52      1.67 o 
   4  15   8      114.98      118.90      5.98 o 
   5  15   8        0.36        1.47      2.68 o 
   6  15   8        3.36        1.42      3.18 o 
   7  15   8        0.01       -2.24      4.11 o 
 -11  16   8       16.71       17.90      5.15 o 
 -10  16   8       14.97       12.74      3.15 o 
  -9  16   8      587.39      598.39     11.06 o 
  -8  16   8       69.42       67.76      5.16 o 
  -7  16   8      527.72      531.14      8.83 o 
  -6  16   8       96.79       92.61      2.63 o 
  -5  16   8       52.43       51.84      2.10 o 
  -4  16   8      369.19      326.19      4.57 o 
  -3  16   8        2.25       -0.07      0.90 o 
  -2  16   8     2374.96     2141.28     16.86 o 
  -1  16   8       18.15        8.96      1.22 o 
   0  16   8     1370.59     1299.67     18.76 o 
   1  16   8      462.59      427.13      6.07 o 
   2  16   8       97.21       80.78      3.32 o 
   3  16   8        1.31        3.34      1.84 o 
   4  16   8      599.05      589.01     13.21 o 
   5  16   8       28.00       24.78      3.88 o 
   6  16   8      264.35      261.60      9.91 o 
   7  16   8       29.73       24.21      8.00 o 
 -11  17   8      287.90      297.02     12.48 o 
 -10  17   8      126.78      116.94     13.49 o 
  -9  17   8      138.91      144.96      5.64 o 
  -8  17   8       54.27       46.18      3.41 o 
  -7  17   8      322.52      327.79      5.76 o 
  -6  17   8        0.43       -0.65      1.20 o 
  -5  17   8      252.18      248.85      3.90 o 
  -4  17   8      109.32       95.21      2.66 o 
  -3  17   8      594.18      575.52      6.10 o 
  -2  17   8      396.47      347.19      7.54 o 
  -1  17   8      130.15      148.74      4.09 o 
   0  17   8     2602.68     2388.88     23.04 o 
   1  17   8     1519.25     1542.71     14.62 o 
   2  17   8     1658.50     1591.98     17.01 o 
   3  17   8      968.76      949.72     13.66 o 
   4  17   8      139.36      145.39      6.81 o 
   5  17   8       93.61       84.64      6.21 o 
   6  17   8       72.21       66.75      5.98 o 
   7  17   8        1.18       -1.81      3.23 o 
 -11  18   8       88.77       81.00     12.79 o 
 -10  18   8        1.05        2.83      2.81 o 
  -9  18   8      369.65      371.89     12.03 o 
  -8  18   8      146.46      144.79      5.06 o 
  -7  18   8       36.20       45.85      2.70 o 
  -6  18   8      131.22      138.13      3.55 o 
  -5  18   8      571.09      562.85      6.59 o 
  -4  18   8       46.52       38.31      2.18 o 
  -3  18   8      753.53      727.55      8.53 o 
  -2  18   8        9.64       13.05      2.93 o 
  -1  18   8     1489.08     1400.73     15.38 o 
   0  18   8      167.79      200.84      4.96 o 
   1  18   8        7.12        1.96      1.37 o 
   2  18   8     1709.10     1713.09     16.28 o 
   3  18   8      167.37      154.41      5.34 o 
   4  18   8      548.89      553.17     13.27 o 
   5  18   8      325.58      314.41     15.91 o 
   6  18   8        1.42       -1.55      2.99 o 
   7  18   8      212.44      214.05      9.82 o 
 -10  19   8      116.11      123.36      6.06 o 
  -9  19   8       20.82       22.28      3.61 o 
  -8  19   8      106.93      107.94      4.71 o 
  -7  19   8      127.01      128.45      4.70 o 
  -6  19   8      250.27      253.23      5.18 o 
  -5  19   8       19.27       22.40      1.78 o 
  -4  19   8       61.67       54.87      2.72 o 
  -3  19   8      304.88      302.59      5.17 o 
  -2  19   8       39.93       48.66      2.11 o 
  -1  19   8       21.34       20.20      3.32 o 
   0  19   8       87.72       92.14      4.20 o 
   1  19   8      298.25      273.16      5.14 o 
   2  19   8       76.36       87.79      4.31 o 
   3  19   8        1.36        2.19      1.81 o 
   4  19   8       78.50       85.58      6.15 o 
   5  19   8      157.08      161.09      7.87 o 
   6  19   8       30.90       27.16      4.59 o 
   7  19   8       29.70       31.75      5.26 o 
 -10  20   8        2.03        5.55      3.06 o 
  -9  20   8        4.92        4.81      2.80 o 
  -8  20   8       38.19       39.66      3.38 o 
  -7  20   8        1.53        1.66      1.79 o 
  -6  20   8       76.42       73.85      3.00 o 
  -5  20   8     1052.19     1043.60      9.96 o 
  -4  20   8      232.63      229.43      4.74 o 
  -3  20   8      591.08      542.59      7.33 o 
  -2  20   8       18.72       18.11      1.89 o 
  -1  20   8        4.02       -0.95      1.43 o 
   0  20   8      123.50      114.11      3.71 o 
   1  20   8      125.46      113.56      3.60 o 
   2  20   8      102.61      111.52      4.18 o 
   3  20   8       14.94       13.83      2.53 o 
   4  20   8      211.42      220.30      7.07 o 
   5  20   8      331.27      323.83     10.97 o 
   6  20   8      286.27      273.41     10.62 o 
 -10  21   8       31.04       23.97      9.08 o 
  -9  21   8        6.15        6.76      2.90 o 
  -8  21   8       31.24       26.53      3.29 o 
  -7  21   8        6.82        4.91      1.97 o 
  -6  21   8      400.48      398.00      6.03 o 
  -5  21   8       32.01       40.13      2.38 o 
  -4  21   8      101.33       94.99      3.34 o 
  -3  21   8      404.94      399.66      6.20 o 
  -2  21   8      105.07       92.12      4.15 o 
  -1  21   8      493.66      502.33      8.09 o 
   0  21   8       32.37       32.87      2.74 o 
   1  21   8      571.70      551.21      7.96 o 
   2  21   8       93.71       86.44      4.03 o 
   3  21   8      314.94      299.79      7.22 o 
   4  21   8      104.89      106.54      5.47 o 
   5  21   8      394.76      388.90      9.83 o 
   6  21   8       78.97       79.07     11.01 o 
 -10  22   8       21.50       29.26      5.71 o 
  -9  22   8       83.29       86.45      5.79 o 
  -8  22   8       61.35       64.76      4.93 o 
  -7  22   8      128.63      132.53      4.57 o 
  -6  22   8      252.06      243.85      4.72 o 
  -5  22   8       81.69       87.60      3.15 o 
  -4  22   8      607.16      612.19      8.60 o 
  -3  22   8        1.59        4.15      1.48 o 
  -2  22   8      627.83      609.10     10.19 o 
  -1  22   8      122.58      128.04      4.23 o 
   0  22   8      193.71      167.05      4.77 o 
   1  22   8       79.84       88.44      3.54 o 
   2  22   8       15.06        8.50      2.54 o 
   3  22   8       55.64       59.29      4.05 o 
   4  22   8      168.26      168.36      6.56 o 
   5  22   8       26.36       21.17      3.52 o 
   6  22   8       15.90       16.20      3.52 o 
 -10  23   8      170.82      177.56     18.16 o 
  -9  23   8        1.78        2.91      3.55 o 
  -8  23   8      319.00      324.17     11.11 o 
  -7  23   8        2.18        3.06      1.99 o 
  -6  23   8      322.73      312.25      6.78 o 
  -5  23   8      453.50      444.45      6.43 o 
  -4  23   8       54.41       51.12      2.60 o 
  -3  23   8      448.75      438.07      7.49 o 
  -2  23   8       28.45       32.68      2.23 o 
  -1  23   8      562.21      592.59      9.53 o 
   0  23   8      170.74      178.57      5.25 o 
   1  23   8       15.29       12.14      2.24 o 
   2  23   8       16.88       17.65      2.55 o 
   3  23   8        2.29        1.53      2.26 o 
   4  23   8       20.29       22.18      3.44 o 
   5  23   8      115.42      119.70      7.23 o 
   6  23   8        6.62        5.43      3.80 o 
  -9  24   8       12.27       11.58      3.81 o 
  -8  24   8       38.49       39.86      4.19 o 
  -7  24   8      509.69      497.27      9.09 o 
  -6  24   8       17.99       22.62      2.71 o 
  -5  24   8      511.55      516.26      6.65 o 
  -4  24   8      264.02      263.75      4.59 o 
  -3  24   8       94.02       90.41      3.49 o 
  -2  24   8      519.23      511.02      8.67 o 
  -1  24   8      179.35      162.49      5.59 o 
   0  24   8       34.04       45.48      3.21 o 
   1  24   8      384.97      400.61      7.77 o 
   2  24   8      168.51      172.83      6.04 o 
   3  24   8        0.65        0.12      2.51 o 
   4  24   8        0.39        1.34      3.21 o 
   5  24   8      292.13      297.07     11.14 o 
   6  24   8       15.43       19.85      6.57 o 
  -9  25   8       57.67       51.29      4.77 o 
  -8  25   8       44.96       43.18      4.47 o 
  -7  25   8       73.83       68.07      9.34 o 
  -6  25   8       16.99       20.60      2.70 o 
  -5  25   8        0.07        3.26      2.63 o 
  -4  25   8       17.14       17.03      1.83 o 
  -3  25   8       53.55       62.85      3.17 o 
  -2  25   8      128.10      131.60      8.98 o 
  -1  25   8       11.81       18.12      2.47 o 
   0  25   8      175.77      193.13      5.54 o 
   1  25   8        1.90        1.70      1.95 o 
   2  25   8       52.12       50.72      4.02 o 
   3  25   8      282.10      260.65      8.27 o 
   4  25   8       67.30       64.85      5.96 o 
   5  25   8      238.99      240.09      9.87 o 
  -9  26   8        4.00        3.65      5.61 o 
  -8  26   8       21.98       19.91      3.73 o 
  -7  26   8       37.39       38.25      4.09 o 
  -6  26   8        4.84        1.79      2.20 o 
  -5  26   8       63.41       58.94      2.75 o 
  -4  26   8      171.32      181.59      4.26 o 
  -3  26   8      464.15      438.75      8.61 o 
  -2  26   8      652.15      617.29     10.03 o 
  -1  26   8       86.34       66.66      3.86 o 
   0  26   8      530.12      514.11      9.17 o 
   1  26   8      701.45      700.66     11.05 o 
   2  26   8        2.98        4.34      2.67 o 
   3  26   8       40.97       42.88      5.09 o 
   4  26   8       11.51        9.09      3.83 o 
   5  26   8        0.02       -3.26      3.26 o 
  -8  27   8      297.49      297.16      9.09 o 
  -7  27   8        2.18       -1.69      2.56 o 
  -6  27   8      179.98      184.63     10.82 o 
  -5  27   8       54.64       54.90      3.14 o 
  -4  27   8        6.00        9.42      2.17 o 
  -3  27   8       61.65       48.62      3.65 o 
  -2  27   8        6.77        2.74      2.11 o 
  -1  27   8        2.98        3.93      2.05 o 
   0  27   8       32.24       29.16      4.52 o 
   1  27   8       21.32       25.47      2.97 o 
   2  27   8        6.57        6.18      3.40 o 
   3  27   8       32.65       23.44      4.41 o 
   4  27   8       84.36       72.52      8.70 o 
   5  27   8       65.57       68.26      6.47 o 
  -8  28   8       16.56       19.96      3.80 o 
  -7  28   8      174.39      175.27      7.04 o 
  -6  28   8       75.26       73.35      5.11 o 
  -5  28   8        0.14        2.17      2.33 o 
  -4  28   8       87.09       90.15      3.41 o 
  -3  28   8      312.01      323.36      6.26 o 
  -2  28   8       15.18       13.59      2.57 o 
  -1  28   8      148.32      162.23      5.41 o 
   0  28   8       16.26       17.40      2.68 o 
   1  28   8       31.84       28.65      3.78 o 
   2  28   8        0.15       -2.48      6.68 o 
   3  28   8       14.33       17.80      6.99 o 
   4  28   8      121.55      122.58      7.36 o 
  -8  29   8      315.67      323.48      9.60 o 
  -7  29   8       80.52       80.22      9.48 o 
  -6  29   8       50.14       52.95      5.31 o 
  -5  29   8      295.69      311.35      9.92 o 
  -4  29   8      231.47      241.18      5.25 o 
  -3  29   8        8.99        7.74      2.23 o 
  -2  29   8       36.64       44.27      3.58 o 
  -1  29   8       33.09       35.01      3.62 o 
   0  29   8      154.60      144.01      8.74 o 
   1  29   8       24.89       20.69      3.61 o 
   2  29   8       59.81       58.93      8.05 o 
   3  29   8        0.06       -2.71      3.17 o 
   4  29   8      278.24      307.57     20.37 o 
  -7  30   8      108.62       98.62      6.25 o 
  -6  30   8      352.44      346.55     12.28 o 
  -5  30   8       44.38       46.64      4.99 o 
  -4  30   8      295.08      310.73      8.34 o 
  -3  30   8      128.90      134.21      5.32 o 
  -2  30   8       71.90       73.04      5.79 o 
  -1  30   8       80.54       78.13      6.11 o 
   0  30   8      861.05      823.17     17.25 o 
   1  30   8      271.05      277.66     24.50 o 
   2  30   8      150.49      157.63      7.93 o 
   3  30   8       41.84       40.12      5.27 o 
   4  30   8       24.86       24.83      6.74 o 
  -7  31   8       30.05       32.11      4.22 o 
  -6  31   8      237.42      245.04     10.59 o 
  -5  31   8       12.57        5.15      3.33 o 
  -4  31   8       52.40       54.61      4.43 o 
  -3  31   8        0.89       -1.49      2.99 o 
  -2  31   8      293.97      292.06      9.55 o 
  -1  31   8       22.00       26.58      4.37 o 
   0  31   8       45.76       51.95      5.73 o 
   1  31   8      365.66      353.40     11.10 o 
   2  31   8       88.90       83.66      6.74 o 
   3  31   8      258.76      261.99     19.82 o 
  -6  32   8       84.72       83.73      6.51 o 
  -5  32   8      252.85      246.59     12.30 o 
  -4  32   8      180.02      175.86      7.72 o 
  -3  32   8      135.51      133.21     12.94 o 
  -2  32   8      291.62      320.12     10.14 o 
  -1  32   8       17.31       17.08      5.96 o 
   0  32   8      133.37      133.03     15.39 o 
   1  32   8       42.28       40.27      5.19 o 
   2  32   8       48.44       62.51      9.76 o 
   3  32   8        0.96        0.38      5.55 o 
  -6  33   8      195.92      215.38      9.08 o 
  -5  33   8       18.09       20.95      4.23 o 
  -4  33   8      352.92      372.12     11.04 o 
  -3  33   8      331.00      320.32     17.66 o 
  -2  33   8       13.36        8.99      3.87 o 
  -1  33   8        2.96        3.79      5.04 o 
   0  33   8      255.42      281.51     10.11 o 
   1  33   8        5.14        3.31      3.84 o 
   2  33   8      453.27      455.50     17.75 o 
  -5  34   8        5.88        3.80      3.42 o 
  -4  34   8        2.50        5.42      4.74 o 
  -3  34   8      303.18      290.06     17.16 o 
  -2  34   8       39.06       51.21      9.12 o 
  -1  34   8       77.91       73.79      6.15 o 
   0  34   8      444.31      455.85     12.77 o 
   1  34   8        9.46        9.78      4.11 o 
  -4  35   8       82.84       76.01      9.03 o 
  -3  35   8       48.94       55.26      7.81 o 
  -2  35   8      765.67      810.55     29.30 o 
  -1  35   8       17.51       28.03      7.83 o 
   0  35   8      459.55      472.12     13.00 o 
  -3  36   8        7.28        7.78      5.18 o 
  -2  36   8       60.11       47.31      9.46 o 
  -1  36   8       15.84       15.14      7.06 o 
 -12   1   9       13.16       12.33      4.33 o 
 -11   1   9       11.95       13.87      3.93 o 
 -10   1   9       19.87       21.38      2.13 o 
  -9   1   9      174.42      172.37      3.64 o 
  -8   1   9      370.34      375.41      6.37 o 
  -7   1   9       34.58       32.24      1.90 o 
  -6   1   9     1942.27     1941.96     12.30 o 
  -5   1   9      115.89      108.78      2.39 o 
  -4   1   9       25.09       12.92      1.16 o 
  -3   1   9        4.28       10.93      4.81 o 
  -2   1   9       86.66       88.51      2.34 o 
  -1   1   9      246.55      293.21      3.88 o 
   0   1   9      191.44      207.05      4.00 o 
   1   1   9      195.24      215.51      6.78 o 
   2   1   9        5.13        8.76      1.85 o 
   3   1   9      116.93       93.98      3.59 o 
   4   1   9       49.35       40.52      3.34 o 
   5   1   9       34.35       42.72      3.95 o 
   6   1   9       85.00       77.33      6.99 o 
   7   1   9        1.72       -1.36      2.85 o 
   8   1   9        4.66        4.72      3.75 o 
 -12   2   9      226.36      255.63      9.63 o 
 -11   2   9        9.36        6.41      3.76 o 
 -10   2   9      413.30      421.13      7.05 o 
  -9   2   9      288.87      283.75      4.57 o 
  -8   2   9       13.04       13.70      1.55 o 
  -7   2   9       69.21       66.31      2.21 o 
  -6   2   9       10.00       10.10      1.16 o 
  -5   2   9        0.64       -0.84      0.85 o 
  -4   2   9      287.35      276.16      5.38 o 
  -3   2   9     2840.89     2778.46     33.29 o 
  -2   2   9        5.87        7.99      1.42 o 
  -1   2   9      769.58      768.67      9.55 o 
   0   2   9     2165.79     2166.89     21.45 o 
   1   2   9      685.53      709.54     16.83 o 
   2   2   9      951.40      984.78     15.60 o 
   3   2   9       17.56       18.53      3.07 o 
   4   2   9      742.71      730.14     12.81 o 
   5   2   9        0.07        6.17      2.45 o 
   6   2   9       27.88       23.89      3.75 o 
   7   2   9       36.27       38.49      6.10 o 
   8   2   9        2.66        6.09      3.84 o 
 -12   3   9        9.28       17.35      5.69 o 
 -11   3   9        4.36        3.59      3.45 o 
 -10   3   9      415.36      403.51      6.96 o 
  -9   3   9        1.33       -1.24      1.44 o 
  -8   3   9      265.77      263.01      4.16 o 
  -7   3   9      146.76      140.84      2.86 o 
  -6   3   9      161.14      160.54      2.75 o 
  -5   3   9     1143.16     1122.14      9.77 o 
  -4   3   9      495.03      498.68      5.85 o 
  -3   3   9        1.32       -1.06      1.06 o 
  -2   3   9     1081.68     1079.84     22.58 o 
  -1   3   9      581.00      549.85      7.69 o 
   0   3   9     1871.94     1855.65     22.08 o 
   1   3   9     1601.95     1556.58     19.16 o 
   2   3   9       61.27       62.29      3.24 o 
   3   3   9     1647.41     1557.86     20.70 o 
   4   3   9       14.30       22.86      3.13 o 
   5   3   9       33.82       32.68      3.69 o 
   6   3   9       93.51       93.95      6.08 o 
   7   3   9        2.11        3.17      3.12 o 
   8   3   9       82.48       84.56      8.24 o 
 -12   4   9       29.77       20.55      4.73 o 
 -11   4   9        0.01       -2.74      2.74 o 
 -10   4   9        1.54        4.41      2.04 o 
  -9   4   9       86.02       87.33      3.03 o 
  -8   4   9       16.49       24.79      3.80 o 
  -7   4   9      182.67      173.67      3.15 o 
  -6   4   9       61.00       63.30      1.97 o 
  -5   4   9      557.09      554.62      5.10 o 
  -4   4   9      180.50      146.25      4.47 o 
  -3   4   9        3.04        0.22      1.16 o 
  -2   4   9     2145.99     1985.00     22.54 o 
  -1   4   9       40.23       63.09      3.82 o 
   0   4   9     1205.60     1107.44     15.18 o 
   1   4   9      387.13      385.48      7.40 o 
   2   4   9      335.66      343.42      7.27 o 
   3   4   9       25.66       21.17      1.98 o 
   4   4   9      618.76      557.80     13.61 o 
   5   4   9      245.11      239.15     11.07 o 
   6   4   9      176.00      182.18      7.60 o 
   7   4   9       72.47       76.05      6.43 o 
   8   4   9       40.09       45.75      5.72 o 
 -12   5   9       52.93       55.81      7.20 o 
 -11   5   9        1.03        0.31      2.88 o 
 -10   5   9      674.49      704.04     11.28 o 
  -9   5   9        1.89        1.78      1.54 o 
  -8   5   9      112.39      101.14      2.82 o 
  -7   5   9        0.19       -0.40      1.04 o 
  -6   5   9      670.41      649.47      5.97 o 
  -5   5   9     1054.91     1007.45      7.41 o 
  -4   5   9     3456.26     3339.55     25.55 o 
  -3   5   9      304.46      339.84      8.32 o 
  -2   5   9     2745.22     2775.53     30.12 o 
  -1   5   9        9.99        3.30      2.23 o 
   0   5   9     2294.30     2256.87     26.61 o 
   1   5   9      519.90      525.88      9.31 o 
   2   5   9     3623.18     3602.02     45.57 o 
   3   5   9       13.44       13.13      3.36 o 
   4   5   9      456.58      449.38     10.42 o 
   5   5   9        4.13        4.33      2.37 o 
   6   5   9       60.77       59.35      9.78 o 
   7   5   9        9.18       10.33      3.64 o 
   8   5   9       35.30       34.63      8.16 o 
 -12   6   9       87.73      101.46     10.52 o 
 -11   6   9       86.96       79.52      7.75 o 
 -10   6   9       93.22       93.99      3.93 o 
  -9   6   9       54.49       53.12      2.90 o 
  -8   6   9        0.12       -1.23      1.32 o 
  -7   6   9       25.16       29.61      1.80 o 
  -6   6   9     1246.00     1251.91      9.52 o 
  -5   6   9      254.64      247.43      3.06 o 
  -4   6   9      336.69      328.43      4.89 o 
  -3   6   9      888.22      837.78      9.32 o 
  -2   6   9      866.34      878.41     13.65 o 
  -1   6   9      867.10      871.13     31.14 o 
   0   6   9     4585.78     4482.78     48.38 o 
   1   6   9     3970.40     3819.75     42.19 o 
   2   6   9     1087.80     1006.04     20.65 o 
   3   6   9      656.41      615.19     17.14 o 
   4   6   9       18.32       19.42      6.52 o 
   5   6   9       56.80       55.90      5.47 o 
   6   6   9       35.23       27.52      4.05 o 
   7   6   9       24.95       21.11      4.27 o 
   8   6   9       95.70       85.80      7.37 o 
 -12   7   9       43.55       51.01      8.33 o 
 -11   7   9       78.86       86.86      5.49 o 
 -10   7   9        1.56       -1.92      1.92 o 
  -9   7   9      334.30      327.93      5.25 o 
  -8   7   9       18.25       15.30      1.69 o 
  -7   7   9      502.24      505.91      5.81 o 
  -6   7   9        1.81        3.36      1.26 o 
  -5   7   9       38.90       35.62      1.43 o 
  -4   7   9      420.95      390.29      4.87 o 
  -3   7   9       72.67       59.50      2.21 o 
  -2   7   9      467.81      439.79      7.00 o 
  -1   7   9      119.38      134.15     16.30 o 
   0   7   9     1689.49     1694.06     21.71 o 
   1   7   9       60.45       81.92      4.24 o 
   2   7   9       87.67      118.50      5.66 o 
   3   7   9     1644.74     1623.47     34.39 o 
   4   7   9      138.56      130.53      5.13 o 
   5   7   9      408.80      401.26     18.03 o 
   6   7   9      164.19      171.59      7.54 o 
   7   7   9      425.80      408.71     12.47 o 
   8   7   9       19.51       21.55      4.83 o 
 -12   8   9        0.22       -1.60      4.80 o 
 -11   8   9       59.28       63.28      6.51 o 
 -10   8   9        2.72        0.97      2.35 o 
  -9   8   9      229.34      229.45      4.40 o 
  -8   8   9        4.08        2.36      1.64 o 
  -7   8   9      601.57      584.86      7.66 o 
  -6   8   9       32.46       38.50      1.79 o 
  -5   8   9       75.74       65.72      1.84 o 
  -4   8   9        0.85       -0.92      0.92 o 
  -3   8   9      740.69      704.05     11.36 o 
  -2   8   9      217.14      214.95      3.72 o 
  -1   8   9      776.57      800.60     17.48 o 
   0   8   9      140.02      166.11      5.30 o 
   1   8   9        0.05        2.19      2.32 o 
   2   8   9      747.01      657.99     11.76 o 
   3   8   9      327.98      311.46     12.06 o 
   4   8   9       17.21       23.04      2.84 o 
   5   8   9      302.33      287.83      8.60 o 
   6   8   9      122.91      132.19      6.89 o 
   7   8   9       10.41        7.47      4.93 o 
 -12   9   9       69.38       61.49      7.13 o 
 -11   9   9        9.12       11.70      4.59 o 
 -10   9   9       23.09       22.75      3.10 o 
  -9   9   9       31.71       37.34      2.59 o 
  -8   9   9      339.79      340.80      7.73 o 
  -7   9   9       38.10       42.93      2.10 o 
  -6   9   9     1392.76     1407.02     10.72 o 
  -5   9   9      200.80      187.50      2.91 o 
  -4   9   9      992.46      983.42      9.09 o 
  -3   9   9       43.86       47.66      2.16 o 
  -2   9   9        9.69       15.94      1.31 o 
  -1   9   9      119.03      110.06      2.64 o 
   0   9   9       58.80       53.18      4.16 o 
   1   9   9       61.02       59.31      3.65 o 
   2   9   9       14.96       17.03      2.56 o 
   3   9   9      251.19      234.23     10.72 o 
   4   9   9       66.74       66.96      5.58 o 
   5   9   9        9.86        5.27      2.59 o 
   6   9   9       91.38       90.11      6.15 o 
   7   9   9      263.64      258.74     10.12 o 
 -11  10   9        0.39        2.91      5.95 o 
 -10  10   9      217.52      216.85      6.92 o 
  -9  10   9        1.37        2.52      1.72 o 
  -8  10   9      663.53      659.53      8.53 o 
  -7  10   9       12.55       12.71      1.53 o 
  -6  10   9      285.11      277.29      3.88 o 
  -5  10   9      109.45       95.98      2.15 o 
  -4  10   9       75.89       65.41      2.25 o 
  -3  10   9     1374.31     1291.60     10.88 o 
  -2  10   9        0.30        1.94      1.06 o 
  -1  10   9      297.43      290.91      4.43 o 
   0  10   9      178.41      139.76      5.20 o 
   1  10   9      112.12       90.58      4.33 o 
   2  10   9        0.27       -0.19      1.62 o 
   3  10   9      103.08       94.37      3.88 o 
   4  10   9      149.63      136.55      5.52 o 
   5  10   9        0.60       -1.08      2.38 o 
   6  10   9      418.69      419.58     17.68 o 
   7  10   9       14.45       21.44      4.38 o 
 -11  11   9       25.50       38.62      5.89 o 
 -10  11   9       76.48       82.79      5.03 o 
  -9  11   9      581.90      593.35      9.84 o 
  -8  11   9       91.04       92.33      3.40 o 
  -7  11   9      495.58      514.18      7.10 o 
  -6  11   9      532.36      526.99      5.70 o 
  -5  11   9      278.94      270.16      3.42 o 
  -4  11   9       53.01       48.47      2.11 o 
  -3  11   9      485.14      434.69      5.19 o 
  -2  11   9     4253.25     4254.48     31.66 o 
  -1  11   9      561.93      546.89      8.07 o 
   0  11   9     3588.81     3480.03     40.43 o 
   1  11   9        0.86        1.75      1.73 o 
   2  11   9        4.39        7.16      3.01 o 
   3  11   9      793.30      802.60     13.25 o 
   4  11   9      447.39      444.20     11.39 o 
   5  11   9      141.43      134.21      6.36 o 
   6  11   9      129.77      121.30      6.89 o 
   7  11   9        0.01       -1.39      5.25 o 
 -11  12   9       68.22       67.37      6.98 o 
 -10  12   9      193.87      184.80      8.04 o 
  -9  12   9      578.84      590.32      9.90 o 
  -8  12   9        2.92        2.77      1.66 o 
  -7  12   9     3359.97     3286.91     24.98 o 
  -6  12   9       12.76       13.82      1.50 o 
  -5  12   9     2155.70     2136.44     15.66 o 
  -4  12   9      131.36      142.69      2.70 o 
  -3  12   9       22.72       26.89      1.61 o 
  -2  12   9      575.20      591.72      6.78 o 
  -1  12   9     1368.60     1223.47     12.50 o 
   0  12   9      417.98      399.18      5.46 o 
   1  12   9        5.22        9.43      2.20 o 
   2  12   9      217.33      211.93      5.69 o 
   3  12   9      154.52      148.58      5.53 o 
   4  12   9        7.35        6.96      2.51 o 
   5  12   9      317.58      326.27      9.61 o 
   6  12   9        0.06       -4.64      4.89 o 
   7  12   9       92.69       97.97      7.37 o 
 -11  13   9      111.61       95.12      7.93 o 
 -10  13   9      110.25       98.54      5.45 o 
  -9  13   9        2.42        7.30      2.63 o 
  -8  13   9      245.45      244.23      5.06 o 
  -7  13   9      427.92      431.30      6.11 o 
  -6  13   9      213.20      202.26      3.51 o 
  -5  13   9       85.66       90.41      2.39 o 
  -4  13   9      206.39      216.71      3.37 o 
  -3  13   9     1226.32     1213.32     12.79 o 
  -2  13   9      172.14      179.01      3.47 o 
  -1  13   9      227.00      194.17      3.50 o 
   0  13   9       49.63       43.91      2.34 o 
   1  13   9      595.79      546.38      7.12 o 
   2  13   9       37.54       42.14      2.50 o 
   3  13   9       13.81       16.43      2.34 o 
   4  13   9        9.26       12.41      3.42 o 
   5  13   9      122.78      123.37     25.72 o 
   6  13   9       65.37       68.17      5.86 o 
   7  13   9       62.03       63.09      6.28 o 
 -11  14   9        1.55       -1.10      3.99 o 
 -10  14   9       16.33       16.53      3.24 o 
  -9  14   9      281.07      283.12      6.88 o 
  -8  14   9      782.49      777.26      9.78 o 
  -7  14   9     1597.51     1565.46     14.12 o 
  -6  14   9      285.27      304.09      4.37 o 
  -5  14   9     1037.45      999.49      8.56 o 
  -4  14   9      601.03      573.77      5.75 o 
  -3  14   9       59.16       80.44      2.73 o 
  -2  14   9      629.89      575.77      6.85 o 
  -1  14   9       17.02        7.37      1.20 o 
   0  14   9        0.30        0.93      1.19 o 
   1  14   9       24.18       22.05      2.50 o 
   2  14   9       66.46       81.42     11.21 o 
   3  14   9        7.63       13.28      5.07 o 
   4  14   9      464.78      466.88     11.04 o 
   5  14   9        4.15        4.59      2.83 o 
   6  14   9        0.80       -2.66      2.66 o 
   7  14   9        7.25        7.68      3.96 o 
 -11  15   9      267.28      282.99     11.79 o 
 -10  15   9       29.71       33.93      5.49 o 
  -9  15   9      376.75      363.11      7.82 o 
  -8  15   9       63.52       70.72      3.19 o 
  -7  15   9       14.18       12.95      1.83 o 
  -6  15   9     1795.88     1720.17     13.18 o 
  -5  15   9      175.86      173.62      3.20 o 
  -4  15   9      951.37      873.01      7.66 o 
  -3  15   9     1771.39     1562.74     13.35 o 
  -2  15   9      210.93      208.36      3.70 o 
  -1  15   9     1187.60     1118.50     10.23 o 
   0  15   9       47.64       59.31      2.62 o 
   1  15   9      799.77      777.29     12.19 o 
   2  15   9     1124.70     1162.96     14.71 o 
   3  15   9      300.73      289.07      9.62 o 
   4  15   9      222.35      227.92      7.76 o 
   5  15   9       15.59       17.09      3.46 o 
   6  15   9       77.25       78.57      6.42 o 
   7  15   9      221.88      212.53      9.63 o 
 -11  16   9        0.60        2.61      4.29 o 
 -10  16   9      277.01      267.35      8.16 o 
  -9  16   9       12.44       14.54      3.11 o 
  -8  16   9        1.43        2.72      1.68 o 
  -7  16   9      510.95      515.23      8.50 o 
  -6  16   9      266.82      253.76      4.08 o 
  -5  16   9     1068.90     1009.44      8.78 o 
  -4  16   9       16.77       16.78      1.56 o 
  -3  16   9      501.37      479.92      6.73 o 
  -2  16   9       11.61       16.35      1.50 o 
  -1  16   9      204.68      156.47      3.77 o 
   0  16   9       30.01       25.57      2.30 o 
   1  16   9      159.30      180.65      5.63 o 
   2  16   9        0.32       -0.99      1.55 o 
   3  16   9       37.54       38.98      3.46 o 
   4  16   9       44.39       45.60      4.42 o 
   5  16   9       85.20       85.69      6.25 o 
   6  16   9       24.17       28.76      8.02 o 
   7  16   9       13.23       13.29      4.22 o 
 -11  17   9      180.59      180.05     26.09 o 
 -10  17   9       16.85       13.57      3.40 o 
  -9  17   9       30.01       44.42      6.34 o 
  -8  17   9       14.07       14.55      2.72 o 
  -7  17   9       44.35       52.38      2.69 o 
  -6  17   9       95.10       96.77      2.76 o 
  -5  17   9        2.05        1.43      1.13 o 
  -4  17   9      199.33      188.01      3.74 o 
  -3  17   9       20.92       14.80      1.56 o 
  -2  17   9      522.37      451.63      6.38 o 
  -1  17   9      499.20      465.32      6.50 o 
   0  17   9      146.15      156.89      8.11 o 
   1  17   9      373.94      345.25      8.78 o 
   2  17   9      220.31      221.52      5.88 o 
   3  17   9        4.91        3.90      2.80 o 
   4  17   9       76.59       85.69     11.48 o 
   5  17   9       48.91       50.82      6.51 o 
   6  17   9       10.26        9.42      3.61 o 
 -10  18   9        6.86       14.90      3.38 o 
  -9  18   9      493.95      491.74     11.04 o 
  -8  18   9       11.31        9.79      2.70 o 
  -7  18   9      499.81      512.43      7.01 o 
  -6  18   9        1.15       -0.47      1.28 o 
  -5  18   9      730.31      716.88      7.20 o 
  -4  18   9       14.86       21.83      1.75 o 
  -3  18   9      555.20      548.11      6.79 o 
  -2  18   9      394.56      402.02      5.59 o 
  -1  18   9       12.01       15.71      2.05 o 
   0  18   9      355.49      321.89      6.45 o 
   1  18   9       88.68       82.73      6.66 o 
   2  18   9        3.03        5.64      2.00 o 
   3  18   9      323.72      310.15      8.65 o 
   4  18   9       24.52       27.37      3.88 o 
   5  18   9       39.96       39.05      7.48 o 
   6  18   9        8.38        3.61      4.94 o 
 -10  19   9      133.39      136.85      6.33 o 
  -9  19   9      375.14      374.78     18.99 o 
  -8  19   9      161.70      165.32      6.57 o 
  -7  19   9       46.70       38.35      2.44 o 
  -6  19   9      225.37      208.55      4.12 o 
  -5  19   9       20.26       21.00      1.85 o 
  -4  19   9       17.79       14.43      1.77 o 
  -3  19   9      123.70      101.66      3.93 o 
  -2  19   9      168.37      170.25      4.15 o 
  -1  19   9      110.09      108.23      5.38 o 
   0  19   9      165.44      168.75      4.78 o 
   1  19   9      988.58      953.33     10.91 o 
   2  19   9      167.81      154.48      5.25 o 
   3  19   9      467.10      482.65     14.95 o 
   4  19   9        3.18        0.81      2.81 o 
   5  19   9       53.04       48.17      5.23 o 
   6  19   9        3.94        2.71      6.35 o 
 -10  20   9       12.64       15.44      6.04 o 
  -9  20   9        3.59        8.22      3.12 o 
  -8  20   9      387.63      387.73      8.53 o 
  -7  20   9      224.44      217.70      4.57 o 
  -6  20   9      176.21      179.44      3.89 o 
  -5  20   9        4.45        2.98      1.51 o 
  -4  20   9       17.95       16.90      1.89 o 
  -3  20   9      470.68      408.05      7.35 o 
  -2  20   9       24.71       17.78      2.20 o 
  -1  20   9      486.80      476.75      8.10 o 
   0  20   9      411.36      417.52      7.31 o 
   1  20   9      763.89      766.85      9.64 o 
   2  20   9       80.24       86.42      3.98 o 
   3  20   9      201.90      209.24      8.13 o 
   4  20   9      143.30      150.40      7.37 o 
   5  20   9        0.04       -2.65      3.27 o 
   6  20   9        0.40       -1.02      5.04 o 
 -10  21   9       11.02        9.97      3.34 o 
  -9  21   9       33.97       34.60      4.09 o 
  -8  21   9      297.11      296.34      7.18 o 
  -7  21   9      264.31      274.18      5.11 o 
  -6  21   9      473.13      482.17      7.21 o 
  -5  21   9      381.31      371.56      5.74 o 
  -4  21   9      185.77      199.13      4.52 o 
  -3  21   9      145.34      129.94      4.32 o 
  -2  21   9      128.50      131.90      5.05 o 
  -1  21   9        2.16       -0.83      1.61 o 
   0  21   9        7.50        7.42      1.78 o 
   1  21   9      156.64      155.97      4.32 o 
   2  21   9      611.38      619.82      9.69 o 
   3  21   9       30.59       28.25      3.45 o 
   4  21   9        4.70        1.20      3.20 o 
   5  21   9      124.40      114.15      7.33 o 
   6  21   9        1.27        0.06      3.45 o 
 -10  22   9       46.43       47.63      7.04 o 
  -9  22   9        9.71       12.74      3.29 o 
  -8  22   9        8.66       11.31      3.07 o 
  -7  22   9      283.65      274.79      6.17 o 
  -6  22   9       20.71       22.07      2.22 o 
  -5  22   9       57.19       49.44      2.62 o 
  -4  22   9      385.25      388.18      6.44 o 
  -3  22   9        0.76       -0.47      1.64 o 
  -2  22   9      704.85      656.08     11.48 o 
  -1  22   9        5.27        8.02      2.02 o 
   0  22   9      675.41      700.73     13.41 o 
   1  22   9      248.28      251.06      5.48 o 
   2  22   9       59.07       61.88      3.73 o 
   3  22   9       42.05       43.13      3.99 o 
   4  22   9      110.96      114.39      6.75 o 
   5  22   9       12.73        6.91      3.59 o 
   6  22   9        1.88        0.50      3.44 o 
  -9  23   9      113.58      110.17      6.15 o 
  -8  23   9        4.90        3.66      2.79 o 
  -7  23   9       83.31       80.01      4.29 o 
  -6  23   9       84.59       82.76      3.46 o 
  -5  23   9      205.66      213.90      4.52 o 
  -4  23   9       27.87       23.15      2.27 o 
  -3  23   9        0.57       -1.17      1.96 o 
  -2  23   9      122.72      125.38      7.47 o 
  -1  23   9      691.58      717.13     10.58 o 
   0  23   9       31.57       35.24      2.94 o 
   1  23   9      522.93      514.12      8.06 o 
   2  23   9      574.36      567.57      9.56 o 
   3  23   9       17.01       17.13      3.28 o 
   4  23   9      288.19      272.45      8.24 o 
   5  23   9       21.99       18.91      4.22 o 
  -9  24   9        0.81        2.51      3.99 o 
  -8  24   9      132.85      135.23      7.86 o 
  -7  24   9       54.15       52.89      3.70 o 
  -6  24   9      386.56      386.22      6.51 o 
  -5  24   9       15.88       16.09      2.24 o 
  -4  24   9      114.74      110.42      3.86 o 
  -3  24   9     1890.77     1905.31     20.71 o 
  -2  24   9      529.60      514.58      8.89 o 
  -1  24   9     1406.68     1365.71     16.34 o 
   0  24   9      309.52      317.20     10.36 o 
   1  24   9       34.93       25.68      2.76 o 
   2  24   9      285.04      303.26      8.71 o 
   3  24   9      166.66      162.91      7.60 o 
   4  24   9      702.61      672.46     15.73 o 
   5  24   9       12.44       18.10      5.38 o 
  -9  25   9        5.65       -0.89      4.44 o 
  -8  25   9        9.93       14.05      3.32 o 
  -7  25   9       74.06       73.52      5.10 o 
  -6  25   9      209.36      211.86      5.83 o 
  -5  25   9      216.70      226.13      4.46 o 
  -4  25   9     1955.47     2003.26     19.12 o 
  -3  25   9       64.50       58.66      3.73 o 
  -2  25   9      410.51      415.57      8.01 o 
  -1  25   9      160.87      181.06      5.41 o 
   0  25   9      205.49      215.04      5.87 o 
   1  25   9       47.16       52.63      5.47 o 
   2  25   9      140.00      150.44      6.55 o 
   3  25   9       83.49       80.07      6.90 o 
   4  25   9      157.42      160.69      8.00 o 
   5  25   9       24.15       17.69      5.28 o 
  -9  26   9       88.67       81.04      5.79 o 
  -8  26   9       17.16       11.03      3.30 o 
  -7  26   9       74.90       75.25      5.20 o 
  -6  26   9      178.89      196.10      6.30 o 
  -5  26   9       58.15       64.13      2.89 o 
  -4  26   9       68.85       78.94      3.61 o 
  -3  26   9        0.14       -0.95      1.89 o 
  -2  26   9       25.95       30.42      3.00 o 
  -1  26   9       75.41       71.27      4.07 o 
   0  26   9      140.52      134.09      7.26 o 
   1  26   9       33.74       34.22      3.57 o 
   2  26   9       12.84        8.76      3.58 o 
   3  26   9        1.92       -0.52      4.18 o 
   4  26   9       19.25       14.30      4.12 o 
  -8  27   9      160.85      165.17      6.95 o 
  -7  27   9      170.46      176.82      6.87 o 
  -6  27   9      159.19      183.13      6.78 o 
  -5  27   9       15.06       16.00      2.05 o 
  -4  27   9      299.66      312.05      6.16 o 
  -3  27   9       12.93       17.54      2.69 o 
  -2  27   9      104.80      112.56      4.85 o 
  -1  27   9        4.64        0.67      2.04 o 
   0  27   9      186.87      192.50      5.86 o 
   1  27   9       13.50       14.38      3.17 o 
   2  27   9      159.64      168.59      7.81 o 
   3  27   9      355.98      356.61     11.32 o 
   4  27   9      448.79      465.73     13.31 o 
  -8  28   9       31.26       31.10      4.53 o 
  -7  28   9      125.06      122.67     10.88 o 
  -6  28   9       45.33       52.32      4.50 o 
  -5  28   9       17.42       17.07      2.49 o 
  -4  28   9        1.52       -0.08      2.35 o 
  -3  28   9      500.53      539.56     10.59 o 
  -2  28   9      189.41      190.47      5.84 o 
  -1  28   9      600.46      584.02     10.97 o 
   0  28   9      723.55      686.13     13.21 o 
   1  28   9      568.07      546.99     13.70 o 
   2  28   9      339.10      333.01     11.54 o 
   3  28   9      123.90      108.45      7.35 o 
   4  28   9        0.16       -0.61      3.46 o 
  -8  29   9      199.12      211.72     10.30 o 
  -7  29   9       93.53       96.24      5.94 o 
  -6  29   9      234.18      233.60      7.72 o 
  -5  29   9      637.94      639.47     12.28 o 
  -4  29   9       89.82       97.19      6.10 o 
  -3  29   9      492.10      495.51     12.50 o 
  -2  29   9       77.29       66.93      5.66 o 
  -1  29   9      162.34      176.14      7.86 o 
   0  29   9       24.41       24.09      4.22 o 
   1  29   9       25.89       20.80      4.19 o 
   2  29   9       56.61       62.72      7.97 o 
   3  29   9        1.24        1.60      3.61 o 
  -7  30   9       23.10       17.49      5.18 o 
  -6  30   9       86.02       93.92      7.35 o 
  -5  30   9        0.40       -0.70      2.95 o 
  -4  30   9       63.89       64.04      5.29 o 
  -3  30   9      178.81      180.80      7.80 o 
  -2  30   9       75.16       74.03      5.93 o 
  -1  30   9       21.63       30.46     12.91 o 
   0  30   9      118.87      122.52      9.36 o 
   1  30   9      106.37      109.96      7.06 o 
   2  30   9       18.28       17.60      4.76 o 
   3  30   9       18.20       14.28      4.36 o 
  -7  31   9       73.07       65.52      6.73 o 
  -6  31   9       91.12       86.72      6.49 o 
  -5  31   9       15.14       25.01      5.76 o 
  -4  31   9      380.64      391.21     18.92 o 
  -3  31   9      146.30      144.35      7.34 o 
  -2  31   9       16.24       15.20      4.06 o 
  -1  31   9        8.58       11.90      3.92 o 
   0  31   9       87.91       86.32      6.50 o 
   1  31   9        1.22       -0.55      3.67 o 
   2  31   9        9.77        9.57      4.08 o 
  -6  32   9       94.47       99.49      6.89 o 
  -5  32   9       25.12       27.12      6.20 o 
  -4  32   9       28.94       44.04      5.41 o 
  -3  32   9       60.41       66.26      5.65 o 
  -2  32   9      320.56      330.62     26.82 o 
  -1  32   9      145.09      154.28     12.80 o 
   0  32   9      167.66      180.12      8.41 o 
   1  32   9       37.37       35.03      5.10 o 
   2  32   9       41.69       36.54      5.26 o 
  -5  33   9        1.50       -3.26      4.09 o 
  -4  33   9      418.49      435.13     13.45 o 
  -3  33   9        0.70        3.68      5.41 o 
  -2  33   9      296.24      299.44     10.06 o 
  -1  33   9        4.09        5.28      3.78 o 
   0  33   9       25.41       22.99      4.67 o 
   1  33   9       84.92       81.60     10.04 o 
  -5  34   9      330.99      335.36     16.09 o 
  -4  34   9       19.96       23.59      6.30 o 
  -3  34   9      103.76      122.36     13.03 o 
  -2  34   9        7.92       11.56      3.92 o 
  -1  34   9       40.31       37.45      5.27 o 
   0  34   9        6.81        4.04      3.97 o 
  -4  35   9       89.73       91.25      9.77 o 
  -3  35   9      494.31      503.71     22.58 o 
  -2  35   9      376.48      374.69     19.52 o 
  -1  35   9       66.72       65.80      6.10 o 
 -12   0  10      268.49      314.17     14.35 o 
 -11   0  10       59.30       46.72      6.96 o 
 -10   0  10      984.74      995.84     13.83 o 
  -9   0  10      229.29      218.52      6.31 o 
  -8   0  10      300.96      290.08      6.09 o 
  -7   0  10        3.89        4.57      1.77 o 
  -6   0  10      268.13      248.84      5.37 o 
  -5   0  10      121.76      137.93      3.77 o 
  -4   0  10      150.26      148.64      5.48 o 
  -3   0  10      630.20      627.22     19.84 o 
  -2   0  10       36.82       23.69      2.29 o 
  -1   0  10       73.91       56.46      5.33 o 
   0   0  10      704.51      669.47     19.19 o 
   2   0  10       88.71       86.77      3.97 o 
   3   0  10     2700.93     2730.10     48.27 o 
   4   0  10       78.08       81.67      6.16 o 
   5   0  10     1327.64     1337.80     30.82 o 
   6   0  10     1162.52     1150.74     29.93 o 
   7   0  10       63.65       75.91      9.15 o 
 -12   1  10        9.92       10.67      5.84 o 
 -11   1  10        3.15        3.42      4.41 o 
 -10   1  10       31.47       30.12      2.35 o 
  -9   1  10       74.32       72.75      2.96 o 
  -8   1  10      353.24      361.95      4.80 o 
  -7   1  10      215.98      200.63      3.43 o 
  -6   1  10      519.00      518.79      5.66 o 
  -5   1  10      859.60      823.52      7.31 o 
  -4   1  10     1682.27     1570.07     15.08 o 
  -3   1  10      525.09      541.34     18.59 o 
  -2   1  10      426.42      425.96      5.91 o 
  -1   1  10      138.95      135.17      3.67 o 
   0   1  10      167.05      183.59      4.11 o 
   1   1  10      261.65      284.91      7.00 o 
   2   1  10       11.89       13.12      2.23 o 
   3   1  10       74.10       73.94      3.56 o 
   4   1  10      394.88      389.82      8.90 o 
   5   1  10       89.13       80.90      5.73 o 
   6   1  10       49.27       33.58      5.69 o 
   7   1  10      306.52      311.58     10.87 o 
 -12   2  10       69.48       61.17      8.22 o 
 -11   2  10      154.12      142.34      7.02 o 
 -10   2  10        2.98        2.11      1.66 o 
  -9   2  10       59.55       55.86      2.46 o 
  -8   2  10       67.37       66.69      2.42 o 
  -7   2  10      310.16      318.87      4.36 o 
  -6   2  10       45.03       43.59      1.94 o 
  -5   2  10       29.43       26.02      1.52 o 
  -4   2  10      105.42      109.73      3.84 o 
  -3   2  10       12.68       15.30      3.06 o 
  -2   2  10      430.43      365.95      5.36 o 
  -1   2  10       64.79       59.51      2.60 o 
   0   2  10        7.42        1.99      1.31 o 
   1   2  10      706.55      690.10     20.92 o 
   2   2  10        7.91        9.79      2.33 o 
   3   2  10      379.20      374.55      7.48 o 
   4   2  10      306.28      318.67      7.89 o 
   5   2  10       54.58       51.26      5.10 o 
   6   2  10       11.31        8.60      3.53 o 
   7   2  10        8.92        7.68      3.79 o 
 -12   3  10        4.33        9.14      5.64 o 
 -11   3  10       63.87       73.10      6.38 o 
 -10   3  10       19.97       15.59      1.98 o 
  -9   3  10       11.83       10.16      1.60 o 
  -8   3  10      169.83      167.72      4.55 o 
  -7   3  10      350.64      336.50      4.52 o 
  -6   3  10      418.32      403.93      5.47 o 
  -5   3  10      731.25      679.37      6.43 o 
  -4   3  10      487.78      464.62      6.45 o 
  -3   3  10     1872.98     1745.64     23.53 o 
  -2   3  10       22.96       16.56      2.06 o 
  -1   3  10      113.48      112.32      3.34 o 
   0   3  10      741.19      644.58     10.19 o 
   1   3  10      509.11      520.79      8.95 o 
   2   3  10      687.58      629.99     15.08 o 
   3   3  10        8.74        6.70      2.13 o 
   4   3  10        0.24       -0.60      1.81 o 
   5   3  10      403.00      409.75     10.39 o 
   6   3  10      283.37      287.99      9.64 o 
   7   3  10      423.35      437.65     12.95 o 
 -12   4  10        0.80       -3.37      4.91 o 
 -11   4  10       14.12       12.45      4.17 o 
 -10   4  10       15.98       19.89      2.05 o 
  -9   4  10       59.80       62.87      4.17 o 
  -8   4  10      127.12      125.95      3.31 o 
  -7   4  10      166.26      152.24      3.10 o 
  -6   4  10      273.42      252.72      3.85 o 
  -5   4  10      161.51      166.47      2.96 o 
  -4   4  10      948.30      926.80      8.56 o 
  -3   4  10        5.16        0.99      1.10 o 
  -2   4  10      221.95      219.23      4.67 o 
  -1   4  10       52.95       50.69      2.65 o 
   0   4  10      352.83      379.05      7.49 o 
   1   4  10      217.37      272.53     11.61 o 
   2   4  10       57.94       43.00      3.15 o 
   3   4  10      870.95      892.23     13.43 o 
   4   4  10      197.59      177.68      5.86 o 
   5   4  10      632.98      619.05     15.36 o 
   6   4  10       40.55       35.07      4.45 o 
   7   4  10       13.25       11.31      3.90 o 
 -12   5  10        5.04        2.65      5.34 o 
 -11   5  10      393.30      414.50     12.71 o 
 -10   5  10        8.25        7.34      1.98 o 
  -9   5  10      334.58      341.30      5.97 o 
  -8   5  10       31.27       32.27      2.23 o 
  -7   5  10      273.21      262.40      4.06 o 
  -6   5  10      355.74      356.86      4.61 o 
  -5   5  10        0.24        0.21      0.96 o 
  -4   5  10      519.57      495.78      5.66 o 
  -3   5  10       47.16       33.28      1.79 o 
  -2   5  10      770.08      769.70     21.01 o 
  -1   5  10      416.95      305.55     11.82 o 
   0   5  10       58.70       51.94      3.34 o 
   1   5  10       97.96       96.00      7.33 o 
   2   5  10      300.61      344.48     10.80 o 
   3   5  10        5.54        4.73      2.90 o 
   4   5  10      173.00      177.29      5.83 o 
   5   5  10        0.55       -1.18      2.24 o 
   6   5  10      128.35      131.18     11.44 o 
   7   5  10       91.88       89.00      9.86 o 
 -12   6  10        1.63       -3.01      5.13 o 
 -11   6  10       84.28       86.95     10.56 o 
 -10   6  10       25.47       24.61      2.57 o 
  -9   6  10      106.39      107.41      3.80 o 
  -8   6  10      237.02      237.93      8.72 o 
  -7   6  10      876.39      859.59      9.27 o 
  -6   6  10      105.81      109.17      2.61 o 
  -5   6  10     3752.23     3568.92     22.49 o 
  -4   6  10       65.42       66.75      2.26 o 
  -3   6  10     2135.76     2109.59     17.64 o 
  -2   6  10       78.60       90.92      3.08 o 
  -1   6  10      148.78      188.11      5.95 o 
   0   6  10     1724.16     1633.72     22.75 o 
   1   6  10     1918.72     1705.98     22.19 o 
   2   6  10       14.71       17.16      2.53 o 
   3   6  10       91.44       89.72      6.84 o 
   4   6  10        2.17        0.12      1.94 o 
   5   6  10        3.54        4.14      3.26 o 
   6   6  10       23.81       27.29      5.89 o 
   7   6  10        9.16       10.05      3.73 o 
 -12   7  10        5.05        9.48      4.51 o 
 -11   7  10        0.50        2.64      6.41 o 
 -10   7  10      278.14      289.46      7.28 o 
  -9   7  10      216.26      225.49      4.95 o 
  -8   7  10      244.56      248.77      4.96 o 
  -7   7  10      110.51      101.58      2.77 o 
  -6   7  10       15.89       12.71      1.18 o 
  -5   7  10       82.55       65.59      2.30 o 
  -4   7  10      678.66      635.75      6.74 o 
  -3   7  10     1517.94     1368.06     13.90 o 
  -2   7  10      691.37      642.15      7.60 o 
  -1   7  10     2182.59     2063.82     25.69 o 
   0   7  10      141.85      133.73      4.88 o 
   1   7  10        0.06        1.90      1.83 o 
   2   7  10      293.96      250.25      6.99 o 
   3   7  10      176.59      152.69      8.53 o 
   4   7  10       14.39        9.18      3.06 o 
   5   7  10       17.95       17.41      5.20 o 
   6   7  10        2.26       -1.48      2.96 o 
   7   7  10        2.55        1.49      4.80 o 
 -12   8  10      261.83      279.28     11.99 o 
 -11   8  10        9.08        9.98      4.08 o 
 -10   8  10      539.14      543.67     11.01 o 
  -9   8  10       50.56       55.21      3.03 o 
  -8   8  10        1.13       -0.79      1.58 o 
  -7   8  10       26.19       27.45      1.82 o 
  -6   8  10      368.80      377.77      4.20 o 
  -5   8  10      120.83      117.18      2.76 o 
  -4   8  10       43.64       41.59      2.21 o 
  -3   8  10      111.95      110.25      2.87 o 
  -2   8  10       57.90       85.17      2.92 o 
  -1   8  10       19.79       17.35      2.33 o 
   0   8  10       30.20       22.43      3.15 o 
   1   8  10       62.44       71.92      4.16 o 
   2   8  10      601.80      569.51     11.20 o 
   3   8  10      371.39      334.88     12.89 o 
   4   8  10        5.99        7.89      2.27 o 
   5   8  10       76.95       81.90      5.36 o 
   6   8  10       75.00       81.87      6.10 o 
   7   8  10      117.26      125.77     11.67 o 
 -12   9  10        2.69        2.48      4.81 o 
 -11   9  10      186.05      208.54     10.30 o 
 -10   9  10        6.20        7.31      2.90 o 
  -9   9  10      506.65      526.38      7.69 o 
  -8   9  10      143.67      143.26      4.00 o 
  -7   9  10      197.55      202.75      5.11 o 
  -6   9  10       10.02       11.23      1.27 o 
  -5   9  10      364.18      367.93      5.17 o 
  -4   9  10        2.81        6.71      1.22 o 
  -3   9  10       79.29       65.91      2.54 o 
  -2   9  10      421.77      433.03      6.07 o 
  -1   9  10        0.97       -0.56      1.36 o 
   0   9  10      970.49     1023.04     16.83 o 
   1   9  10      131.83      103.68      4.64 o 
   2   9  10      126.35      133.32      6.31 o 
   3   9  10      243.85      238.03     11.13 o 
   4   9  10       55.68       57.36      4.03 o 
   5   9  10      420.29      406.34     10.63 o 
   6   9  10       30.78       30.60      4.30 o 
   7   9  10       56.41       53.66      5.83 o 
 -11  10  10        8.22        2.90      2.76 o 
 -10  10  10        3.36        0.92      2.59 o 
  -9  10  10       72.73       81.68      3.47 o 
  -8  10  10      356.44      365.50      6.09 o 
  -7  10  10      617.11      601.95      6.73 o 
  -6  10  10      237.70      225.45      3.50 o 
  -5  10  10      554.80      545.03      6.55 o 
  -4  10  10      833.49      793.10      8.01 o 
  -3  10  10     1351.76     1322.19     12.10 o 
  -2  10  10      479.17      470.70      6.51 o 
  -1  10  10     3259.72     3196.11     27.27 o 
   0  10  10      145.83      132.06      8.83 o 
   1  10  10      415.68      384.13      9.97 o 
   2  10  10      106.38       99.31      4.93 o 
   3  10  10        0.40       -0.38      1.50 o 
   4  10  10      137.76      125.48      5.41 o 
   5  10  10      393.43      417.53     10.91 o 
   6  10  10      165.41      173.67      7.87 o 
   7  10  10        3.61        6.24      3.67 o 
 -11  11  10        7.55        6.58      3.04 o 
 -10  11  10       50.83       47.90      4.27 o 
  -9  11  10        0.05        0.77      1.75 o 
  -8  11  10        7.22       12.37      1.99 o 
  -7  11  10       72.90       72.85      2.65 o 
  -6  11  10      302.02      295.78      4.36 o 
  -5  11  10       88.52       90.14      2.78 o 
  -4  11  10     1466.02     1362.57     11.89 o 
  -3  11  10       20.63       21.81      1.63 o 
  -2  11  10      897.08      858.72      9.85 o 
  -1  11  10      363.29      391.41     11.53 o 
   0  11  10      154.86      134.43      5.27 o 
   1  11  10      459.51      457.47     10.07 o 
   2  11  10       66.09       63.42      4.56 o 
   3  11  10        2.57       -0.10      1.66 o 
   4  11  10       20.71       18.60      2.99 o 
   5  11  10      225.49      240.72      8.34 o 
   6  11  10       10.91        4.00      3.21 o 
   7  11  10        0.62        1.66      3.39 o 
 -11  12  10       39.04       39.00      4.08 o 
 -10  12  10        1.16        1.28      2.66 o 
  -9  12  10      295.05      295.04      6.78 o 
  -8  12  10      893.73      886.36     10.44 o 
  -7  12  10       78.38       84.38      2.78 o 
  -6  12  10     1322.12     1253.62     10.22 o 
  -5  12  10        2.05       -0.82      1.07 o 
  -4  12  10      893.34      843.26      8.54 o 
  -3  12  10      376.73      359.38      5.20 o 
  -2  12  10      258.17      240.01      4.02 o 
  -1  12  10     3602.45     3320.87     28.59 o 
   0  12  10        1.17        4.05      1.69 o 
   1  12  10      304.93      280.78      7.93 o 
   2  12  10      120.50      125.49      8.40 o 
   3  12  10       18.04       20.64      4.38 o 
   4  12  10      395.51      390.86      9.69 o 
   5  12  10      374.99      390.24     18.91 o 
   6  12  10      425.27      448.82     12.56 o 
   7  12  10       14.68       18.71      4.44 o 
 -11  13  10      146.48      165.08      9.53 o 
 -10  13  10       65.04       73.24      6.21 o 
  -9  13  10       28.89       39.76      3.36 o 
  -8  13  10      168.58      163.12      4.68 o 
  -7  13  10       15.65       15.47      1.67 o 
  -6  13  10      324.24      310.30      4.38 o 
  -5  13  10       38.48       44.00      2.26 o 
  -4  13  10        0.64        1.31      1.16 o 
  -3  13  10      318.31      259.73      4.92 o 
  -2  13  10        6.54        4.33      1.16 o 
  -1  13  10       80.60      103.94      3.01 o 
   0  13  10     1095.57      971.39     11.93 o 
   1  13  10      481.94      435.36     10.14 o 
   2  13  10     1001.92     1005.04     12.65 o 
   3  13  10      289.86      273.68      7.20 o 
   4  13  10      395.45      407.95     12.64 o 
   5  13  10        0.21       -0.66      2.57 o 
   6  13  10       67.40       56.25      5.53 o 
   7  13  10        0.05       -0.50      3.61 o 
 -11  14  10        3.66        7.49      3.08 o 
 -10  14  10        7.44        5.26      2.87 o 
  -9  14  10       11.96        9.21      3.46 o 
  -8  14  10        5.76        4.67      2.32 o 
  -7  14  10      385.44      395.86      5.49 o 
  -6  14  10      709.93      693.12      6.99 o 
  -5  14  10      116.76      139.45      3.16 o 
  -4  14  10      249.01      233.93      4.45 o 
  -3  14  10       47.58       30.82      1.97 o 
  -2  14  10      639.84      604.23      7.21 o 
  -1  14  10       23.35       18.18      1.67 o 
   0  14  10      223.50      194.41      4.41 o 
   1  14  10      301.12      288.20      5.30 o 
   2  14  10       82.39       85.31      3.65 o 
   3  14  10      114.68      116.08      6.31 o 
   4  14  10        0.47        0.74      2.66 o 
   5  14  10        2.24       -2.25      2.60 o 
   6  14  10        0.59        2.80      3.06 o 
 -11  15  10       27.74       22.16      5.25 o 
 -10  15  10      153.89      138.44      6.20 o 
  -9  15  10        1.14        1.60      2.20 o 
  -8  15  10       92.62       93.52      3.89 o 
  -7  15  10        2.83        6.48      2.06 o 
  -6  15  10      279.03      264.90      4.15 o 
  -5  15  10       83.54       79.77      2.58 o 
  -4  15  10     1476.97     1402.30     12.69 o 
  -3  15  10      217.85      184.49      3.68 o 
  -2  15  10        0.25        0.74      1.54 o 
  -1  15  10      230.44      213.80      3.77 o 
   0  15  10       51.05       62.55      2.68 o 
   1  15  10       19.29       15.22      2.48 o 
   2  15  10       60.40       58.10      3.20 o 
   3  15  10      188.16      188.56      6.58 o 
   4  15  10        9.84        8.68      2.76 o 
   5  15  10      105.91      104.89      6.31 o 
   6  15  10       18.49       21.93      4.22 o 
 -11  16  10        6.76        5.87      4.44 o 
 -10  16  10        0.22        5.48      2.96 o 
  -9  16  10        1.85       -1.74      2.47 o 
  -8  16  10       60.48       57.19      3.08 o 
  -7  16  10      107.27      101.26      3.10 o 
  -6  16  10        6.71        6.91      1.38 o 
  -5  16  10     1570.25     1543.34     14.37 o 
  -4  16  10      786.80      719.20      9.34 o 
  -3  16  10      412.69      376.80      5.49 o 
  -2  16  10      803.11      729.56      7.93 o 
  -1  16  10        0.34        1.89      1.17 o 
   0  16  10       43.46       37.10      2.39 o 
   1  16  10       15.50       13.85      3.50 o 
   2  16  10       87.72       91.11      4.06 o 
   3  16  10       33.87       36.85      3.76 o 
   4  16  10       18.78       26.85      3.68 o 
   5  16  10        1.96        4.77      3.79 o 
   6  16  10        6.47        5.41      3.54 o 
 -11  17  10      253.68      288.93     11.91 o 
 -10  17  10      128.76      143.59      8.83 o 
  -9  17  10       47.39       47.60      4.26 o 
  -8  17  10      118.46      118.54      3.91 o 
  -7  17  10      444.57      440.73      6.03 o 
  -6  17  10      226.02      207.91      3.76 o 
  -5  17  10       99.29       83.00      2.90 o 
  -4  17  10       48.18       53.54      2.80 o 
  -3  17  10        0.44        1.67      1.19 o 
  -2  17  10       52.32       53.59      2.42 o 
  -1  17  10       77.90       72.64      5.63 o 
   0  17  10      946.61      903.14     14.04 o 
   1  17  10      132.84      132.63      3.99 o 
   2  17  10      365.76      347.09      7.36 o 
   3  17  10      473.71      467.04     11.17 o 
   4  17  10      279.68      266.56      8.79 o 
   5  17  10      163.64      143.57     11.78 o 
   6  17  10       54.33       59.41      5.94 o 
 -10  18  10       44.50       41.27      4.31 o 
  -9  18  10       10.45        5.39      2.88 o 
  -8  18  10       32.40       29.51      2.55 o 
  -7  18  10       35.17       41.83      2.56 o 
  -6  18  10       43.96       44.88      2.22 o 
  -5  18  10       11.05       12.68      1.63 o 
  -4  18  10      228.16      204.17      4.59 o 
  -3  18  10     1131.52     1109.51     10.92 o 
  -2  18  10      296.85      267.26      8.15 o 
  -1  18  10      734.16      727.19     10.35 o 
   0  18  10       25.87       19.37      2.40 o 
   1  18  10      179.29      184.85      6.41 o 
   2  18  10       13.19       15.18      2.79 o 
   3  18  10       21.79       17.29      5.17 o 
   4  18  10       26.16       20.26      3.67 o 
   5  18  10       18.43       14.90      3.74 o 
   6  18  10       32.86       35.54      6.44 o 
 -10  19  10       30.53       34.00      4.18 o 
  -9  19  10       42.29       41.94      4.20 o 
  -8  19  10      285.46      282.80      6.86 o 
  -7  19  10        7.68        9.14      1.82 o 
  -6  19  10        4.00        4.71      1.60 o 
  -5  19  10      190.31      196.31      4.13 o 
  -4  19  10       88.35       91.58      3.39 o 
  -3  19  10      464.57      474.07      6.46 o 
  -2  19  10      306.84      302.32      7.84 o 
  -1  19  10      178.38      162.16      4.71 o 
   0  19  10       41.40       34.12      2.88 o 
   1  19  10       22.62       23.83      2.43 o 
   2  19  10       73.63       75.08      4.24 o 
   3  19  10       17.91       15.00      4.04 o 
   4  19  10       10.10       15.18      3.66 o 
   5  19  10       10.86        9.14      3.54 o 
   6  19  10       24.38       29.38      4.79 o 
 -10  20  10        0.58        1.90      4.48 o 
  -9  20  10        2.49        1.64      3.54 o 
  -8  20  10        9.57       11.52      2.60 o 
  -7  20  10      282.00      302.26      5.47 o 
  -6  20  10       21.48       17.64      1.94 o 
  -5  20  10      290.88      285.29      5.45 o 
  -4  20  10      120.28      118.55      4.47 o 
  -3  20  10      413.63      416.22      8.17 o 
  -2  20  10      856.97      836.52     13.61 o 
  -1  20  10      240.06      241.68      6.43 o 
   0  20  10       96.40      107.11      3.68 o 
   1  20  10       95.23       94.20      3.56 o 
   2  20  10        0.53       -1.90      1.90 o 
   3  20  10      428.40      430.14     11.56 o 
   4  20  10       29.05       22.71      4.17 o 
   5  20  10      124.86      124.67      8.53 o 
 -10  21  10       32.74       30.18      4.04 o 
  -9  21  10      190.98      199.01      7.56 o 
  -8  21  10      190.33      187.03      6.83 o 
  -7  21  10      255.29      266.64      5.42 o 
  -6  21  10       65.25       64.49      2.96 o 
  -5  21  10       45.75       46.27      2.84 o 
  -4  21  10        0.08       -0.48      1.84 o 
  -3  21  10      138.89      142.48      4.74 o 
  -2  21  10       31.53       29.32      4.02 o 
  -1  21  10      239.77      223.46      5.72 o 
   0  21  10      497.44      494.13     10.15 o 
   1  21  10      281.32      279.28      5.74 o 
   2  21  10      391.25      400.83     13.92 o 
   3  21  10      202.35      194.26     14.29 o 
   4  21  10       62.16       57.44      5.53 o 
   5  21  10       24.13       28.21      4.66 o 
 -10  22  10      239.30      246.98      8.28 o 
  -9  22  10        1.26        2.41      2.74 o 
  -8  22  10      284.55      281.82      8.20 o 
  -7  22  10       78.45       85.56      3.59 o 
  -6  22  10        4.16        3.56      1.66 o 
  -5  22  10        2.95        2.36      1.72 o 
  -4  22  10      167.80      176.64      5.53 o 
  -3  22  10        1.13       -0.31      1.99 o 
  -2  22  10      110.13      106.42      5.09 o 
  -1  22  10       19.75       21.98      2.24 o 
   0  22  10        0.49        1.67      1.70 o 
   1  22  10      265.37      255.31      5.64 o 
   2  22  10       21.99       25.02      2.82 o 
   3  22  10     1063.06     1128.63     21.51 o 
   4  22  10       67.73       68.46      6.10 o 
   5  22  10      189.61      188.41     21.09 o 
  -9  23  10       86.07       80.12      5.96 o 
  -8  23  10      182.67      178.91      6.79 o 
  -7  23  10       17.37       18.10      2.26 o 
  -6  23  10      210.14      215.14      4.66 o 
  -5  23  10       34.71       32.35      3.08 o 
  -4  23  10      319.65      335.99      7.27 o 
  -3  23  10       97.43       99.48      5.11 o 
  -2  23  10        2.23        0.75      2.20 o 
  -1  23  10      277.85      282.88      6.52 o 
   0  23  10       59.41       56.03      3.20 o 
   1  23  10      617.29      599.05      9.37 o 
   2  23  10       70.14       71.40      4.39 o 
   3  23  10       64.35       61.73      4.70 o 
   4  23  10      214.48      218.97      9.38 o 
   5  23  10       84.99       83.32      6.97 o 
  -9  24  10       13.34       16.04      3.59 o 
  -8  24  10        5.59        6.14      5.80 o 
  -7  24  10     1082.00     1058.01     17.01 o 
  -6  24  10      134.22      148.36      5.81 o 
  -5  24  10      272.54      282.88      6.80 o 
  -4  24  10      103.04      105.32      5.81 o 
  -3  24  10        2.36        1.10      2.22 o 
  -2  24  10       13.57       16.16      2.43 o 
  -1  24  10       60.07       57.99      3.64 o 
   0  24  10       15.53       15.02      2.42 o 
   1  24  10      176.65      166.13      5.40 o 
   2  24  10      565.66      555.57     10.47 o 
   3  24  10        0.93       -2.47      2.47 o 
   4  24  10        0.33        0.42      2.81 o 
  -9  25  10      101.37      104.88      6.10 o 
  -8  25  10        1.39       -1.35      2.61 o 
  -7  25  10      124.53      137.70      6.03 o 
  -6  25  10       23.84       29.24      3.28 o 
  -5  25  10       19.92       22.18      2.91 o 
  -4  25  10       16.69       20.77      3.16 o 
  -3  25  10       44.57       44.62      3.40 o 
  -2  25  10      112.30      115.16      4.79 o 
  -1  25  10       30.20       36.29      3.15 o 
   0  25  10        5.17        4.93      2.15 o 
   1  25  10        2.70        2.89      2.66 o 
   2  25  10        3.10        5.13      3.91 o 
   3  25  10      111.83      121.99      8.82 o 
   4  25  10       45.71       47.12      5.41 o 
  -9  26  10        0.05       -3.80      3.80 o 
  -8  26  10        1.30       -1.67      2.69 o 
  -7  26  10      213.98      214.34      7.34 o 
  -6  26  10       15.03       16.54      2.52 o 
  -5  26  10       21.89       19.18      3.20 o 
  -4  26  10        0.31       -0.72      2.07 o 
  -3  26  10        0.10        0.86      2.12 o 
  -2  26  10        6.94        4.18      2.16 o 
  -1  26  10      484.98      472.64      8.97 o 
   0  26  10       45.25       43.53      3.75 o 
   1  26  10       65.69       64.09      5.53 o 
   2  26  10       45.28       46.46      5.12 o 
   3  26  10        5.14        4.64      3.64 o 
   4  26  10        4.45        7.36      3.72 o 
  -8  27  10       72.51       78.70      5.55 o 
  -7  27  10        0.86       -2.52      2.52 o 
  -6  27  10      201.24      204.34     20.02 o 
  -5  27  10        8.20        9.78      3.47 o 
  -4  27  10      718.33      716.95     12.63 o 
  -3  27  10      355.44      342.50      8.49 o 
  -2  27  10      189.78      176.81      6.47 o 
  -1  27  10      184.62      188.62      6.74 o 
   0  27  10      102.94      114.16      5.67 o 
   1  27  10        0.03        1.49      3.14 o 
   2  27  10       57.47       51.35      9.40 o 
   3  27  10      115.57      108.16      7.34 o 
   4  27  10      191.20      187.42      8.73 o 
  -8  28  10       80.18       88.93      5.86 o 
  -7  28  10      131.16      121.15      6.29 o 
  -6  28  10       39.68       44.31      5.54 o 
  -5  28  10        2.54        4.93      2.58 o 
  -4  28  10       21.47       27.64      4.35 o 
  -3  28  10       44.82       48.15      5.09 o 
  -2  28  10       10.31       13.88      8.78 o 
  -1  28  10       24.23       28.84      4.39 o 
   0  28  10        3.73       -2.90      3.05 o 
   1  28  10        0.77       -2.96      5.74 o 
   2  28  10        7.09        4.40      3.50 o 
   3  28  10      192.70      198.65      8.89 o 
  -7  29  10       90.04      103.09      7.97 o 
  -6  29  10       87.43       80.56      8.79 o 
  -5  29  10      161.78      163.86      8.09 o 
  -4  29  10      559.87      568.10     13.65 o 
  -3  29  10       70.55       83.67      7.61 o 
  -2  29  10      345.87      344.93     10.74 o 
  -1  29  10      379.82      373.06     25.71 o 
   0  29  10       12.67       10.15      5.07 o 
   1  29  10        1.38        6.55      3.43 o 
   2  29  10       29.04       33.13      7.79 o 
   3  29  10       61.30       68.80      6.40 o 
  -7  30  10        1.26       -3.13      3.13 o 
  -6  30  10        0.27        7.46      4.72 o 
  -5  30  10       69.54       61.77      6.08 o 
  -4  30  10       16.08       18.44      3.98 o 
  -3  30  10        9.91        9.35      3.73 o 
  -2  30  10      321.99      321.27     10.30 o 
  -1  30  10       10.48        7.31      3.70 o 
   0  30  10       89.31       87.67      6.63 o 
   1  30  10      156.13      169.81      8.14 o 
   2  30  10       11.84        9.36      3.85 o 
  -6  31  10       14.45       11.28      5.18 o 
  -5  31  10       21.36       20.53      4.40 o 
  -4  31  10        0.74        3.73      3.41 o 
  -3  31  10       69.50       69.93     13.40 o 
  -2  31  10       37.77       29.81      4.55 o 
  -1  31  10       12.51       14.75      4.02 o 
   0  31  10       25.38       18.66      4.23 o 
   1  31  10       73.08       67.91     12.08 o 
   2  31  10       19.79       14.84      4.24 o 
  -6  32  10       30.68       33.59      6.65 o 
  -5  32  10        7.57        9.62      4.88 o 
  -4  32  10      148.30      165.92     13.01 o 
  -3  32  10      137.00      139.08      7.59 o 
  -2  32  10       76.65       69.12      6.13 o 
  -1  32  10      195.06      213.01      8.91 o 
   0  32  10       12.09        9.86      5.49 o 
   1  32  10       44.24       44.47      5.72 o 
  -5  33  10       46.14       48.47      7.78 o 
  -4  33  10       34.97       34.10      8.10 o 
  -3  33  10       13.58       10.65      4.26 o 
  -2  33  10      185.64      181.23      8.41 o 
  -1  33  10       25.57       21.20      4.53 o 
   0  33  10        0.22        0.99      3.74 o 
  -4  34  10      100.36      110.29     12.66 o 
  -3  34  10        0.42       -0.31      5.66 o 
  -2  34  10       45.42       43.27      5.87 o 
  -1  34  10       60.23       64.64      6.20 o 
 -11   1  11        6.86        3.22      3.86 o 
 -10   1  11        9.66       10.74      2.33 o 
  -9   1  11      102.19      104.64      3.74 o 
  -8   1  11      396.01      395.64      6.85 o 
  -7   1  11        0.09       -1.20      1.20 o 
  -6   1  11      659.57      635.27      6.55 o 
  -5   1  11       73.29       73.39      2.38 o 
  -4   1  11     1891.39     1836.39     17.38 o 
  -3   1  11      338.57      335.69      5.60 o 
  -2   1  11      251.84      247.18      4.37 o 
  -1   1  11       53.91       46.37      1.97 o 
   0   1  11      151.68      149.22      4.55 o 
   1   1  11       65.62       74.67      3.94 o 
   2   1  11        1.10        1.38      1.27 o 
   3   1  11        0.29        0.78      1.58 o 
   4   1  11       32.46       40.53      3.99 o 
   5   1  11       27.04       35.10      3.97 o 
   6   1  11       71.18       74.48      5.93 o 
   7   1  11       25.78       32.30      4.90 o 
 -11   2  11      188.88      187.73      9.48 o 
 -10   2  11      138.79      140.60      5.01 o 
  -9   2  11      111.50      109.44      3.81 o 
  -8   2  11      346.34      342.65      5.99 o 
  -7   2  11      127.89      122.05      3.00 o 
  -6   2  11      273.41      271.66      4.10 o 
  -5   2  11       72.51       68.79      2.39 o 
  -4   2  11     1457.34     1455.70     14.49 o 
  -3   2  11       10.07        6.60      1.31 o 
  -2   2  11      260.17      285.64      5.52 o 
  -1   2  11      642.08      597.01      8.02 o 
   0   2  11      666.22      653.28     19.77 o 
   1   2  11      103.97      113.08      5.29 o 
   2   2  11      343.91      350.50     10.42 o 
   3   2  11       85.63      115.46      4.24 o 
   4   2  11       17.44       10.89      2.54 o 
   5   2  11        3.68        3.43      2.62 o 
   6   2  11        8.03        3.38      3.11 o 
   7   2  11       23.22       28.12      5.26 o 
 -11   3  11       20.54       22.36      4.94 o 
 -10   3  11       36.65       36.91      2.96 o 
  -9   3  11       14.86       12.39      2.05 o 
  -8   3  11       43.89       46.88      2.80 o 
  -7   3  11      983.21      970.95      9.30 o 
  -6   3  11     1167.24     1131.41     10.49 o 
  -5   3  11     1605.91     1525.44     12.78 o 
  -4   3  11      453.18      403.45      6.09 o 
  -3   3  11      870.16      841.67      9.56 o 
  -2   3  11     2218.23     2206.29     19.74 o 
  -1   3  11      501.29      500.02      8.99 o 
   0   3  11     4708.51     4634.02     72.93 o 
   1   3  11      315.20      286.05      8.90 o 
   2   3  11     1065.17     1013.72     21.98 o 
   3   3  11       25.14       33.90      2.72 o 
   4   3  11        0.03       -0.95      2.06 o 
   5   3  11        4.63        5.73      2.67 o 
   6   3  11       80.62       94.47     10.69 o 
   7   3  11        0.08       -2.95      2.95 o 
 -11   4  11       65.15       61.13      5.55 o 
 -10   4  11       11.98       15.93      2.86 o 
  -9   4  11       12.08       14.42      2.12 o 
  -8   4  11      327.33      313.37      5.74 o 
  -7   4  11      220.29      218.50      4.24 o 
  -6   4  11       37.74       37.34      1.93 o 
  -5   4  11       21.28       31.33      1.85 o 
  -4   4  11     1170.43     1027.43     10.51 o 
  -3   4  11      485.92      447.55      6.33 o 
  -2   4  11     4786.28     4472.29     36.62 o 
  -1   4  11     1226.11     1136.19     15.95 o 
   0   4  11     1173.72     1088.37     15.54 o 
   1   4  11      242.92      277.51      8.02 o 
   2   4  11       69.58       69.26      5.47 o 
   3   4  11       30.47       33.36      3.39 o 
   4   4  11       99.93      103.93      4.83 o 
   5   4  11        2.25        2.18      2.57 o 
   6   4  11       38.38       47.72      8.31 o 
   7   4  11       24.65       18.23      4.27 o 
 -11   5  11       58.62       69.82      7.11 o 
 -10   5  11       45.38       43.13      3.15 o 
  -9   5  11       44.22       45.40      2.78 o 
  -8   5  11       57.43       56.36      3.01 o 
  -7   5  11      469.68      451.08      6.10 o 
  -6   5  11      650.19      627.98      6.57 o 
  -5   5  11      650.60      669.96      7.19 o 
  -4   5  11     1768.74     1663.49     15.08 o 
  -3   5  11      566.85      598.62      7.08 o 
  -2   5  11      219.88      213.15      9.56 o 
  -1   5  11      248.65      208.46      5.80 o 
   0   5  11      257.67      255.93      6.53 o 
   1   5  11      650.02      607.17     14.97 o 
   2   5  11        1.90        1.25      2.72 o 
   3   5  11      276.74      274.16      6.23 o 
   4   5  11       19.63       21.11      3.63 o 
   5   5  11       48.64       51.87      7.10 o 
   6   5  11      140.00      158.25      9.09 o 
   7   5  11       69.99       84.96      6.83 o 
 -12   6  11       22.83       17.79      7.72 o 
 -11   6  11       29.39       29.03      4.35 o 
 -10   6  11       49.61       59.07      3.53 o 
  -9   6  11      208.91      210.47      4.83 o 
  -8   6  11     1416.87     1427.91     12.93 o 
  -7   6  11      961.93      952.97      9.69 o 
  -6   6  11     2142.25     2091.75     15.67 o 
  -5   6  11       20.11       19.47      1.54 o 
  -4   6  11        9.99        6.97      1.24 o 
  -3   6  11      155.50      186.45      4.96 o 
  -2   6  11      881.57      844.82     10.39 o 
  -1   6  11     1201.43     1244.26     17.59 o 
   0   6  11       21.85       14.22      2.30 o 
   1   6  11      814.39      764.08     12.87 o 
   2   6  11       60.12       59.00      4.68 o 
   3   6  11      543.58      550.39     16.83 o 
   4   6  11      172.18      170.91      6.01 o 
   5   6  11      525.08      509.00     11.99 o 
   6   6  11      323.64      328.29     10.50 o 
   7   6  11       62.24       53.39      5.75 o 
 -12   7  11        6.67        5.70      7.38 o 
 -11   7  11       54.10       54.70      4.36 o 
 -10   7  11      140.25      143.75      4.71 o 
  -9   7  11      292.02      289.65      7.84 o 
  -8   7  11     1011.61      997.74     10.95 o 
  -7   7  11      110.22      109.39      3.22 o 
  -6   7  11        5.33        9.31      1.36 o 
  -5   7  11      478.09      438.90      5.73 o 
  -4   7  11      858.65      871.73      8.54 o 
  -3   7  11      817.85      749.42      8.30 o 
  -2   7  11      710.98      648.02      8.70 o 
  -1   7  11     2517.80     2303.90     47.64 o 
   0   7  11      217.01      200.01      5.96 o 
   1   7  11       42.72       47.36      4.76 o 
   2   7  11      502.02      477.17     10.08 o 
   3   7  11      198.13      202.24     10.14 o 
   4   7  11      459.72      458.56     10.11 o 
   5   7  11      469.40      484.17     11.77 o 
   6   7  11      332.03      380.92     11.35 o 
   7   7  11        0.98        1.59      3.43 o 
 -12   8  11       58.46       62.55     11.14 o 
 -11   8  11       61.39       57.29      4.48 o 
 -10   8  11      269.28      269.95      6.25 o 
  -9   8  11        1.26        1.44      1.89 o 
  -8   8  11      335.46      338.66      5.78 o 
  -7   8  11       66.79       68.24      2.77 o 
  -6   8  11      208.00      211.40      4.05 o 
  -5   8  11       17.77       16.44      1.63 o 
  -4   8  11      770.16      700.89      7.43 o 
  -3   8  11       21.50       27.99      2.75 o 
  -2   8  11     1158.10     1108.43     11.70 o 
  -1   8  11      915.26      861.81     14.13 o 
   0   8  11      739.63      714.66     12.54 o 
   1   8  11      703.29      656.76     12.18 o 
   2   8  11       18.05       22.26      2.97 o 
   3   8  11       41.20       37.76      5.51 o 
   4   8  11      133.71      127.84      8.05 o 
   5   8  11       98.33      104.36      8.89 o 
   6   8  11       14.07       13.41      4.03 o 
 -12   9  11       92.77       86.28     12.45 o 
 -11   9  11       16.97       12.73      3.17 o 
 -10   9  11      115.87      112.81      4.86 o 
  -9   9  11        0.42       -0.18      1.72 o 
  -8   9  11      244.68      231.89      4.84 o 
  -7   9  11       29.16       26.58      2.03 o 
  -6   9  11       75.90       69.96      2.41 o 
  -5   9  11        0.08        1.18      1.17 o 
  -4   9  11     1200.36     1187.42     10.79 o 
  -3   9  11        2.60        0.21      1.17 o 
  -2   9  11      429.98      436.38      6.29 o 
  -1   9  11      976.08      930.62     15.04 o 
   0   9  11       11.75       12.41      2.34 o 
   1   9  11      805.02      775.56     13.74 o 
   2   9  11        0.03        0.18      2.02 o 
   3   9  11      112.70       96.58      7.75 o 
   4   9  11      443.69      423.36      9.75 o 
   5   9  11      122.75      135.93      9.39 o 
   6   9  11      302.19      303.38     10.21 o 
 -11  10  11      100.79      104.97      5.57 o 
 -10  10  11       12.47        9.44      3.84 o 
  -9  10  11       60.32       64.08      3.25 o 
  -8  10  11       49.11       49.43      3.94 o 
  -7  10  11       37.65       38.72      2.34 o 
  -6  10  11      142.27      136.67      3.03 o 
  -5  10  11       94.05       94.27      3.95 o 
  -4  10  11     1306.12     1266.94     11.38 o 
  -3  10  11       43.79       47.14      2.40 o 
  -2  10  11      859.27      818.23      9.61 o 
  -1  10  11       63.19       75.75      2.40 o 
   0  10  11      299.96      267.49      7.45 o 
   1  10  11       60.14       57.87      5.28 o 
   2  10  11       20.12       19.79      3.50 o 
   3  10  11      112.62       98.12      7.95 o 
   4  10  11      168.37      168.07      6.15 o 
   5  10  11       54.17       53.83      4.81 o 
   6  10  11       95.00       89.50     11.23 o 
 -11  11  11       64.88       66.99      4.87 o 
 -10  11  11       40.39       41.67      4.08 o 
  -9  11  11      457.36      457.57      7.23 o 
  -8  11  11       99.07      100.61      3.57 o 
  -7  11  11      133.19      136.66      3.87 o 
  -6  11  11      190.61      184.94      3.68 o 
  -5  11  11       75.29       75.32      2.75 o 
  -4  11  11       78.09       79.69      2.84 o 
  -3  11  11      152.00      124.37      3.12 o 
  -2  11  11      635.18      616.80      8.03 o 
  -1  11  11      386.44      372.70      5.55 o 
   0  11  11       54.45       69.28      5.67 o 
   1  11  11     1398.35     1370.31     24.32 o 
   2  11  11     1021.84     1023.82     17.27 o 
   3  11  11      133.23      138.10      6.11 o 
   4  11  11       52.24       48.85      6.00 o 
   5  11  11       48.39       50.86      4.67 o 
   6  11  11       19.78       18.12      3.91 o 
 -11  12  11       11.79       16.09      3.41 o 
 -10  12  11      133.95      130.75      6.37 o 
  -9  12  11       53.91       53.17      3.06 o 
  -8  12  11        0.59       -1.49      1.60 o 
  -7  12  11      192.67      195.10      3.72 o 
  -6  12  11      544.08      535.69      6.88 o 
  -5  12  11      684.25      656.14      7.62 o 
  -4  12  11     1546.68     1518.56     14.12 o 
  -3  12  11       39.74       39.14      2.24 o 
  -2  12  11       79.29      100.37      4.91 o 
  -1  12  11      676.66      671.60      8.36 o 
   0  12  11      457.67      469.79      8.68 o 
   1  12  11      406.46      414.60     10.10 o 
   2  12  11      578.98      580.25     12.41 o 
   3  12  11       23.08       27.18      2.82 o 
   4  12  11       73.48       69.18      6.41 o 
   5  12  11       28.24       28.84      3.94 o 
   6  12  11       87.86       90.30      6.61 o 
 -11  13  11       74.68       69.01      5.01 o 
 -10  13  11        1.03        0.16      2.59 o 
  -9  13  11       64.79       71.68      3.45 o 
  -8  13  11      128.85      129.92      3.98 o 
  -7  13  11      277.55      283.27      5.90 o 
  -6  13  11      299.76      300.65      5.16 o 
  -5  13  11      152.92      148.06      3.99 o 
  -4  13  11      111.84      106.72      4.39 o 
  -3  13  11       16.70       17.75      1.68 o 
  -2  13  11       61.78       66.27      3.61 o 
  -1  13  11       65.71       52.83      3.07 o 
   0  13  11       48.29       50.53      2.36 o 
   1  13  11       14.88       14.64      3.05 o 
   2  13  11        3.37        4.46      2.47 o 
   3  13  11       78.35       74.70      4.41 o 
   4  13  11      503.78      534.11     43.20 o 
   5  13  11       28.91       30.59      4.07 o 
   6  13  11      105.39      107.14      6.86 o 
 -11  14  11        0.38        3.27      3.79 o 
 -10  14  11        4.98        4.26      3.22 o 
  -9  14  11        0.85        4.39      1.98 o 
  -8  14  11       63.08       67.07      3.26 o 
  -7  14  11       16.21       16.67      1.72 o 
  -6  14  11       18.66       16.16      1.71 o 
  -5  14  11        9.38        9.46      1.69 o 
  -4  14  11      329.42      343.41      5.54 o 
  -3  14  11       51.15       56.90      3.22 o 
  -2  14  11     1068.15     1079.49     12.25 o 
  -1  14  11       60.41       65.95      3.88 o 
   0  14  11      268.52      269.98      5.81 o 
   1  14  11      281.80      288.00      7.34 o 
   2  14  11        4.88        4.80      1.61 o 
   3  14  11      803.34      788.19     14.36 o 
   4  14  11        0.33        1.81      2.35 o 
   5  14  11      230.52      220.30      8.40 o 
   6  14  11        8.77        5.95      3.58 o 
 -11  15  11      509.56      528.96     11.55 o 
 -10  15  11      161.68      152.47      6.30 o 
  -9  15  11      646.59      665.15     10.11 o 
  -8  15  11       16.36       20.28      2.30 o 
  -7  15  11      373.21      374.55      5.37 o 
  -6  15  11        0.48       -0.65      1.23 o 
  -5  15  11        6.97       10.46      1.83 o 
  -4  15  11       58.60       65.45      2.86 o 
  -3  15  11       20.37       26.76      2.00 o 
  -2  15  11        4.69        7.29      1.45 o 
  -1  15  11      203.19      193.34      7.03 o 
   0  15  11      847.60      842.36     13.11 o 
   1  15  11       48.76       49.18      3.70 o 
   2  15  11      440.38      454.81      8.59 o 
   3  15  11       31.68       25.02      3.66 o 
   4  15  11       65.13       76.42      5.27 o 
   5  15  11       89.95       92.30      7.52 o 
   6  15  11      252.52      261.63      9.84 o 
 -11  16  11      130.90      146.64      6.63 o 
 -10  16  11       20.69       17.02      3.42 o 
  -9  16  11      184.88      195.85     10.05 o 
  -8  16  11      372.74      375.41      6.49 o 
  -7  16  11      207.88      206.62      4.07 o 
  -6  16  11       53.79       53.78      2.66 o 
  -5  16  11      277.12      255.91      5.24 o 
  -4  16  11      139.64      130.87      3.41 o 
  -3  16  11        0.15       -1.19      1.19 o 
  -2  16  11      119.21      127.15      3.23 o 
  -1  16  11     1142.48     1144.87     13.36 o 
   0  16  11       87.28       82.50      3.22 o 
   1  16  11      344.67      344.90      8.18 o 
   2  16  11      335.09      358.75      7.36 o 
   3  16  11        2.28       -0.51      3.01 o 
   4  16  11       26.23       21.49      3.83 o 
   5  16  11        5.67        9.70      3.32 o 
   6  16  11       10.26        7.68      3.61 o 
 -11  17  11       80.97       88.75      5.73 o 
 -10  17  11       34.64       33.42      3.97 o 
  -9  17  11       63.38       62.83      4.68 o 
  -8  17  11        3.16        0.97      1.81 o 
  -7  17  11        0.13        0.98      1.41 o 
  -6  17  11        4.66        5.87      1.59 o 
  -5  17  11       11.90       13.34      1.99 o 
  -4  17  11      217.58      212.66      4.30 o 
  -3  17  11      262.57      244.50      4.50 o 
  -2  17  11      281.74      277.69      5.14 o 
  -1  17  11       37.99       39.61      2.37 o 
   0  17  11      103.64      110.54      5.01 o 
   1  17  11       54.23       66.31      4.74 o 
   2  17  11        1.77        2.13      2.68 o 
   3  17  11        0.03        0.50      2.39 o 
   4  17  11      131.41      140.05      6.62 o 
   5  17  11       16.12       19.90      3.93 o 
 -10  18  11        7.40        8.76      3.18 o 
  -9  18  11      132.37      128.33      5.95 o 
  -8  18  11       52.38       45.93      2.93 o 
  -7  18  11       73.16       71.57      3.00 o 
  -6  18  11       22.52       20.35      2.04 o 
  -5  18  11      225.47      207.31      4.90 o 
  -4  18  11       41.73       40.13      2.59 o 
  -3  18  11      246.69      232.55      4.45 o 
  -2  18  11     1053.84      997.86     11.17 o 
  -1  18  11      693.12      703.45      8.84 o 
   0  18  11      677.82      651.10     11.97 o 
   1  18  11      281.09      281.26      6.01 o 
   2  18  11       12.20       10.29      2.35 o 
   3  18  11       44.13       45.66      4.39 o 
   4  18  11       12.03       12.08      3.24 o 
   5  18  11       25.92       16.63      3.94 o 
 -10  19  11       46.00       51.93      4.71 o 
  -9  19  11        0.12       -2.60      2.60 o 
  -8  19  11        0.54        3.46      2.01 o 
  -7  19  11      460.13      446.55      6.94 o 
  -6  19  11      380.03      376.22      6.40 o 
  -5  19  11      643.11      604.60      8.70 o 
  -4  19  11      110.85      105.86      3.78 o 
  -3  19  11      320.36      318.57      5.32 o 
  -2  19  11       60.13       79.35      3.92 o 
  -1  19  11       18.36        7.27      2.09 o 
   0  19  11      605.27      630.58     11.84 o 
   1  19  11       31.93       30.31      2.64 o 
   2  19  11      159.32      172.96      5.70 o 
   3  19  11      189.37      181.81      7.47 o 
   4  19  11       40.41       40.62      5.58 o 
   5  19  11      161.39      154.73      7.85 o 
 -10  20  11       25.40       26.38      4.87 o 
  -9  20  11       36.67       37.65      4.04 o 
  -8  20  11      174.32      166.01      5.19 o 
  -7  20  11      104.79       98.50      4.22 o 
  -6  20  11       45.96       47.03      3.02 o 
  -5  20  11       20.70       17.53      2.23 o 
  -4  20  11      586.69      578.40      8.42 o 
  -3  20  11      128.98      124.57      4.60 o 
  -2  20  11      110.84      109.84      5.46 o 
  -1  20  11      457.18      427.97      8.03 o 
   0  20  11      117.66      131.12      4.77 o 
   1  20  11      271.15      269.20      6.96 o 
   2  20  11        4.39        2.66      2.15 o 
   3  20  11      497.86      542.25     13.28 o 
   4  20  11       10.30        9.81      4.32 o 
   5  20  11       19.79       15.81      3.99 o 
 -10  21  11        9.77        6.31      3.27 o 
  -9  21  11        7.29        8.45      3.24 o 
  -8  21  11       41.56       51.77      5.20 o 
  -7  21  11        4.13        2.72      2.03 o 
  -6  21  11      238.32      239.69      5.53 o 
  -5  21  11       48.92       47.38      3.49 o 
  -4  21  11      532.31      526.69      9.16 o 
  -3  21  11      483.32      479.42      9.87 o 
  -2  21  11      435.23      407.31      7.90 o 
  -1  21  11      839.82      830.15     12.01 o 
   0  21  11      140.82      154.15      4.45 o 
   1  21  11       38.40       41.83      3.61 o 
   2  21  11       16.96       16.89      4.15 o 
   3  21  11       29.58       32.60      4.47 o 
   4  21  11       47.93       45.14      5.06 o 
   5  21  11        0.93        1.56      3.40 o 
 -10  22  11       79.38       72.73     12.01 o 
  -9  22  11       20.27       20.33      3.54 o 
  -8  22  11       20.54       20.02      3.39 o 
  -7  22  11      130.79      137.46      5.03 o 
  -6  22  11       36.70       39.17      2.99 o 
  -5  22  11      165.75      168.31      5.38 o 
  -4  22  11       73.97       75.49      4.18 o 
  -3  22  11      399.89      401.06      9.18 o 
  -2  22  11      673.86      663.62     12.17 o 
  -1  22  11       30.22       28.14      2.95 o 
   0  22  11      371.53      365.39      7.46 o 
   1  22  11        0.09        1.61      1.92 o 
   2  22  11        0.38        4.87      2.82 o 
   3  22  11        4.10        2.16      4.41 o 
   4  22  11       23.39       26.06      4.45 o 
  -9  23  11      115.53      122.63      8.05 o 
  -8  23  11       14.45       14.83      4.33 o 
  -7  23  11      109.29      118.48      5.68 o 
  -6  23  11        1.75        2.91      2.03 o 
  -5  23  11       90.71       86.58      4.50 o 
  -4  23  11      206.12      201.97      5.83 o 
  -3  23  11       80.99       67.46      4.57 o 
  -2  23  11       82.25       77.31      6.42 o 
  -1  23  11       66.94       66.03      3.45 o 
   0  23  11      667.72      636.48      9.32 o 
   1  23  11        0.70       -2.09      2.09 o 
   2  23  11     1018.64     1024.00     16.36 o 
   3  23  11      111.90       99.80      7.06 o 
   4  23  11      133.96      135.73      7.59 o 
  -9  24  11      147.24      142.07     13.99 o 
  -8  24  11      530.77      537.96     15.06 o 
  -7  24  11      180.62      189.53      6.33 o 
  -6  24  11      165.85      175.65      6.20 o 
  -5  24  11       87.90       98.13      6.59 o 
  -4  24  11       54.24       50.57      4.20 o 
  -3  24  11      104.90      105.50      5.42 o 
  -2  24  11      298.72      297.20      6.86 o 
  -1  24  11       41.30       36.45      4.09 o 
   0  24  11      251.09      252.70      5.86 o 
   1  24  11       92.82       83.89      5.16 o 
   2  24  11       62.83       67.01      4.84 o 
   3  24  11      468.55      484.58     10.99 o 
   4  24  11       45.41       39.95      6.01 o 
  -9  25  11       52.86       42.23      5.76 o 
  -8  25  11      108.76      105.11      7.91 o 
  -7  25  11       97.92      100.69      7.07 o 
  -6  25  11      197.34      201.45      6.01 o 
  -5  25  11      442.11      445.02     13.03 o 
  -4  25  11      253.65      249.87      7.55 o 
  -3  25  11        1.11       -2.33      2.33 o 
  -2  25  11      320.34      314.64      7.26 o 
  -1  25  11      405.59      405.38      8.25 o 
   0  25  11       71.67       81.57      5.10 o 
   1  25  11      175.30      185.46      7.85 o 
   2  25  11      127.72      106.39      5.82 o 
   3  25  11      146.98      148.68      7.22 o 
   4  25  11        1.31       -4.39      4.39 o 
  -8  26  11       53.41       36.85      5.53 o 
  -7  26  11        9.77       12.35      6.31 o 
  -6  26  11        9.78        7.80      2.42 o 
  -5  26  11       43.25       37.91      6.02 o 
  -4  26  11       82.75       81.13      6.46 o 
  -3  26  11        0.02        0.14      2.57 o 
  -2  26  11       25.74       25.60      3.49 o 
  -1  26  11      118.64      129.79      5.82 o 
   0  26  11       15.11       23.21      3.98 o 
   1  26  11      205.04      189.78      7.97 o 
   2  26  11       34.24       32.32      7.55 o 
   3  26  11        0.06       -2.99      2.99 o 
  -8  27  11       98.30       99.63      8.56 o 
  -7  27  11       51.12       42.99      5.53 o 
  -6  27  11        7.28       11.16      3.90 o 
  -5  27  11      462.96      471.35     18.65 o 
  -4  27  11      199.37      211.55      8.41 o 
  -3  27  11      494.01      497.86     12.68 o 
  -2  27  11      344.56      349.05     10.52 o 
  -1  27  11      670.25      654.23     14.90 o 
   0  27  11       35.31       28.70      4.34 o 
   1  27  11       33.69       37.22     10.97 o 
   2  27  11        2.20        0.01      3.34 o 
   3  27  11        0.05        1.01      3.50 o 
  -8  28  11       78.49       91.73     13.10 o 
  -7  28  11      281.71      274.92     21.54 o 
  -6  28  11       27.48       28.15      3.40 o 
  -5  28  11        2.34        2.40      5.79 o 
  -4  28  11        0.94        3.71      3.49 o 
  -3  28  11      109.69       97.97     14.02 o 
  -2  28  11       33.65       35.39      7.79 o 
  -1  28  11       58.58       58.76      5.52 o 
   0  28  11       88.03       88.26      6.43 o 
   1  28  11        2.95        5.53      5.37 o 
   2  28  11      146.12      142.76      7.68 o 
  -7  29  11       71.64       78.64      7.07 o 
  -6  29  11       94.06       88.75      9.26 o 
  -5  29  11      108.41      118.53      6.75 o 
  -4  29  11       86.52      101.12     10.71 o 
  -3  29  11        2.65        5.60      3.52 o 
  -2  29  11      351.96      340.28     16.43 o 
  -1  29  11       38.76       39.28      4.84 o 
   0  29  11        1.78        0.28      3.22 o 
   1  29  11       19.61       13.49      3.96 o 
   2  29  11      140.57      145.67     11.84 o 
  -7  30  11        0.01        0.88      4.26 o 
  -6  30  11       32.44       36.35      6.79 o 
  -5  30  11        5.89        1.92      5.12 o 
  -4  30  11      383.67      382.21     19.72 o 
  -3  30  11       44.63       44.10      5.21 o 
  -2  30  11       43.91       41.67      9.25 o 
  -1  30  11        2.27        1.17      3.28 o 
   0  30  11        0.42       -3.26      3.26 o 
   1  30  11       56.40       51.13      8.23 o 
  -6  31  11      123.54       99.50     10.02 o 
  -5  31  11       12.36       17.16      6.78 o 
  -4  31  11       21.41       24.17      4.53 o 
  -3  31  11       96.21       98.66      7.33 o 
  -2  31  11       38.56       35.01      4.96 o 
  -1  31  11      173.21      160.47      8.14 o 
   0  31  11        0.78        2.23      3.46 o 
   1  31  11       14.19       16.52      4.30 o 
  -5  32  11      129.20      118.37     13.06 o 
  -4  32  11       49.36       45.75      6.88 o 
  -3  32  11       16.85       20.18      4.45 o 
  -2  32  11       74.85       87.13      9.18 o 
  -1  32  11      108.96      106.26      7.17 o 
   0  32  11       63.34       55.00     11.01 o 
  -4  33  11       93.20       84.29     10.96 o 
  -3  33  11      151.49      169.31      8.20 o 
  -2  33  11       75.54       90.82      6.90 o 
  -1  33  11      110.57      102.58      7.17 o 
 -11   0  12      242.13      242.88     10.98 o 
 -10   0  12      226.35      214.34      8.19 o 
  -9   0  12      672.65      673.75     12.95 o 
  -8   0  12     1316.89     1251.77     18.70 o 
  -7   0  12      728.80      711.74     10.51 o 
  -6   0  12      273.54      244.02      5.51 o 
  -5   0  12       77.51       80.44      4.06 o 
  -4   0  12      196.31      200.69      6.59 o 
  -3   0  12      275.25      287.13      8.97 o 
  -2   0  12      341.84      306.47      7.29 o 
  -1   0  12      647.92      672.18     14.24 o 
   0   0  12     1881.95     1814.77     31.80 o 
   1   0  12       21.14       27.08      2.71 o 
   2   0  12      256.98      238.51      7.85 o 
   3   0  12     1183.82     1215.20     25.62 o 
   4   0  12      434.69      430.88     14.15 o 
   5   0  12      490.01      497.21     16.97 o 
   6   0  12      101.18       75.65      8.57 o 
 -11   1  12      115.72      123.30      8.12 o 
 -10   1  12       43.74       44.78      3.48 o 
  -9   1  12        6.41       10.36      2.14 o 
  -8   1  12       13.83       14.36      2.11 o 
  -7   1  12       64.52       59.29      2.47 o 
  -6   1  12      252.94      240.52      3.89 o 
  -5   1  12      159.58      151.85      4.93 o 
  -4   1  12      118.12      100.12      3.18 o 
  -3   1  12        8.44        9.10      2.51 o 
  -2   1  12       30.07       32.21      1.98 o 
  -1   1  12      522.50      538.72      7.77 o 
   0   1  12       18.16       15.46      2.43 o 
   1   1  12      726.02      728.30     15.67 o 
   2   1  12      462.50      488.94      8.51 o 
   3   1  12      166.65      176.66      8.77 o 
   4   1  12      365.82      360.75     10.06 o 
   5   1  12       12.46        7.35      2.98 o 
   6   1  12       43.00       36.08      4.70 o 
 -11   2  12       39.86       39.45      3.73 o 
 -10   2  12        4.70        4.90      2.60 o 
  -9   2  12       19.38       16.86      2.31 o 
  -8   2  12        0.11        0.68      1.73 o 
  -7   2  12      212.20      206.76      3.82 o 
  -6   2  12      359.45      358.66      4.77 o 
  -5   2  12      303.68      272.70      4.84 o 
  -4   2  12       38.77       29.23      2.06 o 
  -3   2  12       61.43       59.02      3.76 o 
  -2   2  12      245.94      205.85      4.16 o 
  -1   2  12       79.06       79.40      3.76 o 
   0   2  12      226.90      192.01      7.02 o 
   1   2  12      121.10      107.91      5.69 o 
   2   2  12      196.10      180.38      7.63 o 
   3   2  12       97.36      107.86      4.42 o 
   4   2  12       75.19       71.61      4.53 o 
   5   2  12       11.34       12.12      3.30 o 
   6   2  12        8.16       10.58      3.53 o 
 -11   3  12      120.14      120.80      5.27 o 
 -10   3  12        5.82        7.57      2.72 o 
  -9   3  12       43.95       46.83      2.98 o 
  -8   3  12        2.32        5.16      1.94 o 
  -7   3  12       55.22       58.08      2.48 o 
  -6   3  12       20.79       21.89      1.70 o 
  -5   3  12      683.82      645.48      7.95 o 
  -4   3  12        7.27       10.00      1.48 o 
  -3   3  12      551.85      532.77      7.70 o 
  -2   3  12      524.40      432.58      6.99 o 
  -1   3  12      962.44      968.68     11.98 o 
   0   3  12      216.21      180.89      7.40 o 
   1   3  12     1224.38     1205.90     24.81 o 
   2   3  12      131.58      141.63      7.19 o 
   3   3  12      239.86      253.53      6.46 o 
   4   3  12       25.05       20.16      2.98 o 
   5   3  12       21.81       19.18      3.44 o 
   6   3  12      100.96       94.39      6.68 o 
 -11   4  12       10.56       11.75      2.86 o 
 -10   4  12       63.77       70.88      6.54 o 
  -9   4  12       62.20       65.80      3.40 o 
  -8   4  12      304.19      299.24      5.69 o 
  -7   4  12      588.63      578.80      6.61 o 
  -6   4  12      443.99      420.96      5.28 o 
  -5   4  12      146.21      146.67      3.25 o 
  -4   4  12      485.62      456.28      6.75 o 
  -3   4  12        0.22        0.49      1.15 o 
  -2   4  12      243.31      239.79      7.61 o 
  -1   4  12      122.56      143.23      3.19 o 
   0   4  12      306.29      284.58      8.81 o 
   1   4  12      745.21      716.37     17.36 o 
   2   4  12       63.26       61.38      5.64 o 
   3   4  12      519.22      504.86      9.53 o 
   4   4  12       32.22       33.79      4.70 o 
   5   4  12      100.42      106.18      5.90 o 
   6   4  12       41.19       34.43      4.61 o 
 -11   5  12       67.47       60.16      7.51 o 
 -10   5  12        1.78       -2.61      2.61 o 
  -9   5  12      273.56      266.48      6.19 o 
  -8   5  12      112.00      109.53      3.87 o 
  -7   5  12      512.17      507.76      6.14 o 
  -6   5  12      251.02      243.86      4.39 o 
  -5   5  12       47.42       53.15      2.35 o 
  -4   5  12      568.30      576.37      7.37 o 
  -3   5  12      597.27      488.11      6.36 o 
  -2   5  12       20.34       22.23      1.98 o 
  -1   5  12        0.51        4.41      2.73 o 
   0   5  12      566.45      556.29     12.55 o 
   1   5  12      123.28      115.34      5.48 o 
   2   5  12        2.60        5.79      2.88 o 
   3   5  12       56.80       51.79      3.30 o 
   4   5  12        0.24       -1.94      1.94 o 
   5   5  12       10.99        9.74      3.03 o 
   6   5  12       89.71       92.01      8.33 o 
 -12   6  12       15.94       10.16      7.34 o 
 -11   6  12      185.42      195.50      8.49 o 
 -10   6  12      312.87      313.34      7.87 o 
  -9   6  12       16.51       20.50      2.65 o 
  -8   6  12        1.85        1.40      1.73 o 
  -7   6  12     1082.97     1014.79     10.25 o 
  -6   6  12     1045.05     1031.15     10.16 o 
  -5   6  12     1847.17     1701.72     14.42 o 
  -4   6  12      914.55      847.31      9.50 o 
  -3   6  12      938.05      886.14     10.31 o 
  -2   6  12     1449.55     1458.76     18.93 o 
  -1   6  12      824.63      667.75     11.83 o 
   0   6  12      474.15      482.71      9.82 o 
   1   6  12       97.29       83.60      4.47 o 
   2   6  12      178.06      167.33      8.69 o 
   3   6  12       13.56       18.17      4.58 o 
   4   6  12       22.55       20.53      3.02 o 
   5   6  12       54.91       54.12      5.08 o 
   6   6  12      145.73      145.67      7.41 o 
 -12   7  12       19.55       12.62      7.60 o 
 -11   7  12      116.34      118.71      9.37 o 
 -10   7  12      152.35      156.86      5.88 o 
  -9   7  12      360.09      355.00      8.17 o 
  -8   7  12       30.99       34.33      2.64 o 
  -7   7  12      185.43      185.20      4.03 o 
  -6   7  12       84.67       82.34      2.96 o 
  -5   7  12      126.32      143.05      3.41 o 
  -4   7  12      579.78      526.05      7.02 o 
  -3   7  12        2.85       -0.89      1.28 o 
  -2   7  12      344.47      321.70      7.25 o 
  -1   7  12      490.86      456.37      9.58 o 
   0   7  12       83.98       74.09      4.45 o 
   1   7  12      195.88      204.95      7.85 o 
   2   7  12        0.74       -2.57      2.57 o 
   3   7  12      396.55      402.10     14.88 o 
   4   7  12       40.00       45.40      3.88 o 
   5   7  12       26.98       22.96      5.26 o 
   6   7  12      180.83      193.01      8.40 o 
 -11   8  12        4.16       -2.25      3.42 o 
 -10   8  12      165.97      165.56      6.01 o 
  -9   8  12       12.83       16.80      2.52 o 
  -8   8  12      210.22      209.50      5.45 o 
  -7   8  12        0.04       -1.36      1.36 o 
  -6   8  12      659.18      622.04      7.04 o 
  -5   8  12       20.44       21.16      1.94 o 
  -4   8  12        3.45        3.88      1.31 o 
  -3   8  12       36.30       23.57      2.81 o 
  -2   8  12       54.86       73.46      3.52 o 
  -1   8  12        0.12        2.48      1.80 o 
   0   8  12        1.01        3.13      2.03 o 
   1   8  12       56.48       59.30      4.70 o 
   2   8  12       62.41       61.34      6.54 o 
   3   8  12       10.22       14.57      4.30 o 
   4   8  12      229.38      222.69      7.05 o 
   5   8  12      612.08      648.96     14.12 o 
   6   8  12        8.38        7.53      3.44 o 
 -11   9  12      179.89      185.40     12.94 o 
 -10   9  12      103.23      112.01      5.23 o 
  -9   9  12      275.07      268.26      6.33 o 
  -8   9  12      259.31      264.13      6.09 o 
  -7   9  12       44.77       50.00      2.54 o 
  -6   9  12      121.82      123.79      3.54 o 
  -5   9  12     1237.06     1195.72     11.33 o 
  -4   9  12       73.91       56.04      2.84 o 
  -3   9  12     1264.32     1247.39     13.46 o 
  -2   9  12      206.94      198.12      4.14 o 
  -1   9  12       36.44       39.39      3.55 o 
   0   9  12       79.34       60.21      4.28 o 
   1   9  12       43.12       49.16      3.96 o 
   2   9  12      123.56      130.78      8.37 o 
   3   9  12        6.41        7.85      4.08 o 
   4   9  12      452.18      476.98     10.64 o 
   5   9  12        8.40        4.07      2.94 o 
   6   9  12      156.59      162.43      7.90 o 
 -11  10  12       73.86       73.54      8.99 o 
 -10  10  12       31.50       32.49      3.56 o 
  -9  10  12        6.41        7.78      2.48 o 
  -8  10  12      496.35      492.03     11.87 o 
  -7  10  12       71.87       72.11      3.25 o 
  -6  10  12       48.98       46.65      2.35 o 
  -5  10  12       48.16       45.58      2.35 o 
  -4  10  12      465.22      467.23      6.40 o 
  -3  10  12      467.98      491.18      7.28 o 
  -2  10  12      415.16      406.67      6.27 o 
  -1  10  12        1.66        1.33      1.05 o 
   0  10  12        1.98        0.48      1.92 o 
   1  10  12       16.16       13.20      2.76 o 
   2  10  12      369.94      358.61     11.16 o 
   3  10  12        1.98        4.47      3.85 o 
   4  10  12      180.94      174.67      6.39 o 
   5  10  12       45.37       36.13      4.23 o 
   6  10  12      275.25      254.65      9.52 o 
 -11  11  12        0.20        0.95      3.60 o 
 -10  11  12      172.67      172.10      6.58 o 
  -9  11  12      246.71      246.16      6.12 o 
  -8  11  12        2.51       -0.04      2.05 o 
  -7  11  12      298.27      291.72      5.66 o 
  -6  11  12      158.40      158.02      3.56 o 
  -5  11  12        5.36        3.13      1.37 o 
  -4  11  12      517.16      471.09      7.00 o 
  -3  11  12      476.91      444.51      6.97 o 
  -2  11  12        1.62        0.51      1.23 o 
  -1  11  12       32.35       43.16      2.16 o 
   0  11  12       65.88       81.79      4.97 o 
   1  11  12        0.79        2.88      2.38 o 
   2  11  12        3.34        2.95      2.81 o 
   3  11  12        9.93       12.89      2.33 o 
   4  11  12       32.96       35.68      3.70 o 
   5  11  12       49.39       57.58      5.01 o 
   6  11  12        0.24        0.74      3.15 o 
 -11  12  12        4.88        4.35      3.81 o 
 -10  12  12        6.86        6.97      2.71 o 
  -9  12  12        7.59        9.89      2.51 o 
  -8  12  12        0.05        2.93      2.07 o 
  -7  12  12       12.20       11.95      1.82 o 
  -6  12  12      101.15      101.08      3.37 o 
  -5  12  12       88.27       81.87      3.14 o 
  -4  12  12      419.23      407.65      6.07 o 
  -3  12  12      135.91      131.89      3.81 o 
  -2  12  12      801.61      789.16      9.81 o 
  -1  12  12       53.91       48.14      2.34 o 
   0  12  12        0.08        0.82      2.11 o 
   1  12  12      110.73      123.02      6.20 o 
   2  12  12       56.16       61.42      5.79 o 
   3  12  12        0.03       -0.54      1.81 o 
   4  12  12       14.12        9.22      2.69 o 
   5  12  12        0.47       -0.07      2.67 o 
   6  12  12      383.97      388.89     11.81 o 
 -11  13  12      232.27      230.51     20.12 o 
 -10  13  12      359.19      350.83     11.57 o 
  -9  13  12      615.66      625.58     10.67 o 
  -8  13  12      387.49      379.62      8.39 o 
  -7  13  12      141.25      146.67      3.68 o 
  -6  13  12       43.25       41.45      3.15 o 
  -5  13  12      272.33      272.17      5.12 o 
  -4  13  12      240.49      230.82      4.56 o 
  -3  13  12      187.42      180.91      3.97 o 
  -2  13  12       67.72       63.98      2.93 o 
  -1  13  12      113.95      120.63      6.13 o 
   0  13  12      736.96      727.29      9.88 o 
   1  13  12      142.14      144.42      6.37 o 
   2  13  12      584.52      621.20     15.98 o 
   3  13  12      281.70      283.99      7.45 o 
   4  13  12       99.94      109.79      5.73 o 
   5  13  12       21.51       21.35      3.78 o 
 -11  14  12        8.64        7.35      4.16 o 
 -10  14  12        2.40        1.85      5.15 o 
  -9  14  12      364.41      357.82      8.47 o 
  -8  14  12      440.02      431.28      8.05 o 
  -7  14  12        8.17       12.78      1.85 o 
  -6  14  12       31.80       30.81      2.48 o 
  -5  14  12        0.09       -0.66      1.37 o 
  -4  14  12       80.26       85.96      3.10 o 
  -3  14  12       66.95       70.41      2.88 o 
  -2  14  12      358.97      347.32      6.09 o 
  -1  14  12      779.28      739.44     11.98 o 
   0  14  12      677.23      685.48      9.81 o 
   1  14  12      299.44      289.64      7.51 o 
   2  14  12      280.33      295.72      6.83 o 
   3  14  12        0.05       -1.27      3.09 o 
   4  14  12       23.33       21.52      3.43 o 
   5  14  12       62.31       60.73      5.32 o 
 -11  15  12        1.86        6.52      5.91 o 
 -10  15  12       15.75       15.81      4.81 o 
  -9  15  12      268.07      262.30     13.64 o 
  -8  15  12       45.87       44.12      3.32 o 
  -7  15  12      412.32      404.25      6.34 o 
  -6  15  12      109.16      104.47      3.72 o 
  -5  15  12       12.33       10.08      1.64 o 
  -4  15  12      330.28      323.34      5.58 o 
  -3  15  12        6.63        6.34      1.56 o 
  -2  15  12       98.41      107.54      4.76 o 
  -1  15  12        6.17        8.28      2.34 o 
   0  15  12       19.68       19.79      1.91 o 
   1  15  12       22.91       32.14      4.01 o 
   2  15  12       48.05       39.96      3.09 o 
   3  15  12      186.71      199.57      6.77 o 
   4  15  12        5.02        3.39      2.61 o 
   5  15  12        0.18        0.26      4.17 o 
 -11  16  12       35.79       35.98      9.35 o 
 -10  16  12        1.50       -0.35      3.41 o 
  -9  16  12       17.11       17.14      3.04 o 
  -8  16  12       12.12       10.21      2.37 o 
  -7  16  12      180.57      188.10      4.68 o 
  -6  16  12       14.14       13.92      2.12 o 
  -5  16  12      572.45      551.09      8.08 o 
  -4  16  12       44.92       47.88      2.45 o 
  -3  16  12      273.18      289.95      5.25 o 
  -2  16  12       12.11       10.55      2.25 o 
  -1  16  12      169.15      158.32      5.30 o 
   0  16  12      138.57      128.80      6.71 o 
   1  16  12       25.32       22.19      3.62 o 
   2  16  12      297.55      305.92      7.35 o 
   3  16  12       25.66       33.11      5.71 o 
   4  16  12       29.08       26.57      3.81 o 
   5  16  12       59.10       60.18      5.43 o 
 -10  17  12       47.70       36.96      5.29 o 
  -9  17  12      149.72      151.22      5.75 o 
  -8  17  12       86.30       90.40      5.02 o 
  -7  17  12      623.10      615.72      8.65 o 
  -6  17  12      167.09      148.33      4.47 o 
  -5  17  12      429.08      418.14      7.03 o 
  -4  17  12      478.14      455.46      6.54 o 
  -3  17  12       12.47       10.00      1.60 o 
  -2  17  12       14.19       16.76      1.89 o 
  -1  17  12       11.54       10.93      2.45 o 
   0  17  12        5.50        9.69      2.94 o 
   1  17  12        5.28        7.65      2.88 o 
   2  17  12        0.26       -1.49      2.42 o 
   3  17  12       70.62       91.05     12.22 o 
   4  17  12       27.50       25.22      4.40 o 
   5  17  12        5.05       -0.12      3.12 o 
 -10  18  12       57.70       55.93      9.15 o 
  -9  18  12       33.49       33.16      3.60 o 
  -8  18  12       10.26       18.45      3.21 o 
  -7  18  12        2.75        1.08      1.76 o 
  -6  18  12      101.65      101.84      3.98 o 
  -5  18  12        1.85       -0.31      1.63 o 
  -4  18  12      455.11      421.89      6.37 o 
  -3  18  12       38.76       35.77      2.32 o 
  -2  18  12      150.37      134.51      3.85 o 
  -1  18  12       42.10       45.92      3.33 o 
   0  18  12      119.80      107.70      5.46 o 
   1  18  12      386.23      352.44      7.61 o 
   2  18  12       39.18       33.21      3.38 o 
   3  18  12      193.74      190.76     11.49 o 
   4  18  12       11.02       12.02      3.68 o 
   5  18  12       15.29       15.01      4.89 o 
 -10  19  12       16.49       25.96      4.86 o 
  -9  19  12       42.81       39.15      5.32 o 
  -8  19  12        2.69        3.46      2.61 o 
  -7  19  12       49.86       46.18      3.00 o 
  -6  19  12      121.27      126.16      4.24 o 
  -5  19  12        4.72        3.73      1.88 o 
  -4  19  12       97.17      115.35      3.96 o 
  -3  19  12        7.31        6.05      1.62 o 
  -2  19  12       47.51       49.78      2.88 o 
  -1  19  12      553.76      535.01      9.19 o 
   0  19  12       31.72       31.59      3.53 o 
   1  19  12      501.13      495.86     15.73 o 
   2  19  12      108.54      113.01      5.84 o 
   3  19  12        4.56       -0.04      2.73 o 
   4  19  12        1.23       -2.64      2.64 o 
 -10  20  12      126.84      114.43      7.89 o 
  -9  20  12       39.68       47.64      5.81 o 
  -8  20  12       32.97       33.81      5.62 o 
  -7  20  12      101.36      101.67      4.41 o 
  -6  20  12        0.21       -1.09      1.74 o 
  -5  20  12       68.52       67.39      3.55 o 
  -4  20  12      233.77      221.53      5.28 o 
  -3  20  12        6.55        4.96      1.74 o 
  -2  20  12      100.69       94.40      5.32 o 
  -1  20  12      415.47      406.50      9.31 o 
   0  20  12      169.79      163.47      6.24 o 
   1  20  12        6.49        6.23      2.27 o 
   2  20  12       98.15       98.75     11.78 o 
   3  20  12       36.70       45.20      4.88 o 
   4  20  12      284.84      277.31      9.82 o 
 -10  21  12        8.80        9.76      6.72 o 
  -9  21  12      354.45      364.95     12.37 o 
  -8  21  12       18.01       18.71      4.96 o 
  -7  21  12       61.61       64.70      4.67 o 
  -6  21  12      117.35      117.31      4.85 o 
  -5  21  12      100.86      105.79      4.84 o 
  -4  21  12      147.02      136.01      5.01 o 
  -3  21  12       16.08       15.03      2.93 o 
  -2  21  12       36.09       39.95      3.29 o 
  -1  21  12       32.63       32.76      3.04 o 
   0  21  12       10.25       10.17      2.17 o 
   1  21  12       77.41       79.75      4.97 o 
   2  21  12        0.09       -1.24      3.01 o 
   3  21  12       59.56       62.77      5.53 o 
   4  21  12        7.35        4.75      5.34 o 
  -9  22  12      147.25      167.48      8.70 o 
  -8  22  12      118.35      130.95      5.67 o 
  -7  22  12      237.73      233.48      7.08 o 
  -6  22  12       14.73       18.87      2.88 o 
  -5  22  12       10.12       12.77      2.62 o 
  -4  22  12      125.29      130.33      4.98 o 
  -3  22  12      170.47      164.47      6.16 o 
  -2  22  12       24.38       22.21      2.88 o 
  -1  22  12       16.84       18.33      2.76 o 
   0  22  12      116.48      125.27      4.30 o 
   1  22  12        0.14       -2.03      3.00 o 
   2  22  12        0.86        1.13      3.13 o 
   3  22  12      159.51      165.84      7.92 o 
   4  22  12       17.50       18.88      3.98 o 
  -9  23  12       74.73       70.79      6.80 o 
  -8  23  12       13.22        9.11      4.05 o 
  -7  23  12        0.78        0.70      2.58 o 
  -6  23  12      407.84      416.59     10.38 o 
  -5  23  12      196.64      206.13      6.09 o 
  -4  23  12      458.36      469.99     13.17 o 
  -3  23  12       65.04       68.55      4.76 o 
  -2  23  12      621.02      612.88     12.01 o 
  -1  23  12      131.68      126.33      4.42 o 
   0  23  12      173.51      175.48      5.97 o 
   1  23  12       76.87       79.01      6.02 o 
   2  23  12       23.13       34.14      4.75 o 
   3  23  12       40.98       41.56      5.16 o 
  -9  24  12       58.93       44.48     18.19 o 
  -8  24  12       14.99       18.44      4.47 o 
  -7  24  12       11.03       12.63      3.13 o 
  -6  24  12      197.22      189.80      8.88 o 
  -5  24  12        7.51        5.00      3.09 o 
  -4  24  12       24.27       24.37      3.44 o 
  -3  24  12       61.09       56.70      4.51 o 
  -2  24  12       84.52       81.66      5.31 o 
  -1  24  12      180.05      182.31     10.25 o 
   0  24  12      754.35      757.25     11.92 o 
   1  24  12      130.97      134.59      6.19 o 
   2  24  12      543.32      536.46     37.93 o 
   3  24  12       14.29       13.09      3.81 o 
  -8  25  12       16.08        8.74      4.01 o 
  -7  25  12       18.03       18.72      6.18 o 
  -6  25  12      105.77      118.58      7.02 o 
  -5  25  12       69.41       62.20      7.31 o 
  -4  25  12      203.50      207.73     11.09 o 
  -3  25  12      183.47      191.95     10.86 o 
  -2  25  12       20.34       15.64      3.75 o 
  -1  25  12        3.96       -3.11      3.11 o 
   0  25  12       67.33       55.97      5.30 o 
   1  25  12      249.14      262.27      9.31 o 
   2  25  12      109.08      116.66      6.03 o 
   3  25  12       10.96       11.07      4.84 o 
  -8  26  12      119.74      122.53     21.34 o 
  -7  26  12        9.06        6.67      2.89 o 
  -6  26  12      957.64      974.12     19.45 o 
  -5  26  12        0.85        5.45      4.84 o 
  -4  26  12      162.04      161.95     10.01 o 
  -3  26  12       80.47       75.89      5.97 o 
  -2  26  12      125.45      123.20      6.74 o 
  -1  26  12      158.80      178.68      7.81 o 
   0  26  12       41.39       35.86      4.68 o 
   1  26  12      266.89      261.69      9.35 o 
   2  26  12        7.22       13.76      4.98 o 
   3  26  12       27.72       22.25      6.41 o 
  -8  27  12      115.91      123.59      8.27 o 
  -7  27  12        5.49        1.60      5.06 o 
  -6  27  12        0.06       -1.07      2.82 o 
  -5  27  12      171.61      172.27     10.82 o 
  -4  27  12       85.13       81.70      6.26 o 
  -3  27  12       58.91       53.57      5.37 o 
  -2  27  12      158.68      148.10      7.31 o 
  -1  27  12       36.32       41.84     11.32 o 
   0  27  12        9.87        7.08      3.46 o 
   1  27  12       10.43        9.70      3.69 o 
   2  27  12        5.24        2.82      3.49 o 
  -7  28  12       51.64       45.70      5.91 o 
  -6  28  12        7.12        3.19      3.38 o 
  -5  28  12       65.07       62.16      5.73 o 
  -4  28  12        0.36       -0.79      3.19 o 
  -3  28  12      104.65      111.82      6.94 o 
  -2  28  12       18.68       19.93      4.19 o 
  -1  28  12       20.51       18.98      6.83 o 
   0  28  12       11.74        7.44      3.48 o 
   1  28  12       95.83       89.19      6.77 o 
   2  28  12      446.52      426.66     12.55 o 
  -7  29  12        7.25        0.84      4.41 o 
  -6  29  12       37.10       33.11      4.54 o 
  -5  29  12        3.29        3.35      3.58 o 
  -4  29  12      163.81      163.60      7.85 o 
  -3  29  12      184.01      188.06      8.28 o 
  -2  29  12        0.57        6.26      3.63 o 
  -1  29  12      393.01      405.98     11.88 o 
   0  29  12       10.81        5.80      3.59 o 
   1  29  12      164.84      147.70      7.91 o 
  -6  30  12      323.97      338.84     18.20 o 
  -5  30  12      300.66      293.54     10.04 o 
  -4  30  12        0.55        9.18      3.91 o 
  -3  30  12        4.27        3.12      3.50 o 
  -2  30  12        8.07        3.32      3.57 o 
  -1  30  12        3.20       -1.22      3.39 o 
   0  30  12        5.81       -1.16      3.24 o 
   1  30  12      125.08      110.28     11.14 o 
  -5  31  12       89.34       87.34      6.40 o 
  -4  31  12        8.97       10.10      3.95 o 
  -3  31  12       48.09       47.17      5.40 o 
  -2  31  12       22.66       20.29      4.46 o 
  -1  31  12       79.77       70.44      8.27 o 
   0  31  12        8.10        2.59      5.25 o 
  -4  32  12        0.34        0.17      3.53 o 
  -3  32  12        0.11        1.23      3.70 o 
  -2  32  12        0.83        1.28      3.74 o 
  -1  32  12        0.02        6.21      5.33 o 
 -11   1  13       43.74       51.46      4.81 o 
 -10   1  13        2.96       -0.72      2.78 o 
  -9   1  13      207.09      199.54      5.00 o 
  -8   1  13        2.56        3.91      1.97 o 
  -7   1  13       30.94       27.87      1.95 o 
  -6   1  13       34.30       36.28      2.22 o 
  -5   1  13       33.55       37.06      2.28 o 
  -4   1  13      224.74      214.33      4.91 o 
  -3   1  13        1.45       -0.40      1.18 o 
  -2   1  13      754.82      694.95     10.77 o 
  -1   1  13      348.96      350.86      6.70 o 
   0   1  13        5.61        3.90      1.38 o 
   1   1  13      849.20      850.15     20.05 o 
   2   1  13       18.74       17.40      2.23 o 
   3   1  13       51.13       50.89      3.69 o 
   4   1  13       58.84       56.91      4.41 o 
   5   1  13       23.81       23.15      4.87 o 
   6   1  13      309.64      304.78     10.34 o 
 -11   2  13        2.51        3.04      2.74 o 
 -10   2  13       74.07       75.49      4.20 o 
  -9   2  13      173.54      173.90      4.65 o 
  -8   2  13       69.67       71.83      3.13 o 
  -7   2  13      150.76      146.91      3.57 o 
  -6   2  13      790.18      796.41      8.64 o 
  -5   2  13      544.99      529.17      8.56 o 
  -4   2  13      112.32       93.39      3.10 o 
  -3   2  13       11.83       12.78      1.66 o 
  -2   2  13      239.26      225.01      4.97 o 
  -1   2  13      202.94      210.41      4.91 o 
   0   2  13      478.11      430.88     11.70 o 
   1   2  13        5.26       11.53      2.92 o 
   2   2  13      228.03      259.23      8.17 o 
   3   2  13      193.14      200.03      6.07 o 
   4   2  13       67.62       64.97      4.67 o 
   5   2  13      224.07      229.89      8.26 o 
   6   2  13       53.49       53.23      6.24 o 
 -11   3  13       75.16       69.94      4.66 o 
 -10   3  13       26.34       29.71      3.56 o 
  -9   3  13      114.07      101.57      3.99 o 
  -8   3  13      790.50      763.50      8.96 o 
  -7   3  13       65.95       66.09      2.98 o 
  -6   3  13      321.51      291.08      4.87 o 
  -5   3  13      153.97      143.38      3.70 o 
  -4   3  13        0.65       -1.13      1.13 o 
  -3   3  13      461.57      444.34      7.06 o 
  -2   3  13       77.33       69.10      3.87 o 
  -1   3  13       15.65       28.95      2.30 o 
   0   3  13      127.87      104.63      6.08 o 
   1   3  13       32.77       41.46      4.46 o 
   2   3  13      142.58      128.53      7.39 o 
   3   3  13       31.66       34.56      3.05 o 
   4   3  13      231.09      244.78      7.66 o 
   5   3  13       35.05       36.08      4.22 o 
   6   3  13       20.16       18.26      3.95 o 
 -11   4  13       84.48       83.75      4.96 o 
 -10   4  13      640.92      631.08     11.67 o 
  -9   4  13      206.60      208.43      5.11 o 
  -8   4  13     1003.98      946.92     11.73 o 
  -7   4  13       15.21       12.88      1.62 o 
  -6   4  13        8.82        8.28      1.59 o 
  -5   4  13       57.68       61.81      2.78 o 
  -4   4  13      915.79      823.78     10.07 o 
  -3   4  13       37.27       31.01      2.46 o 
  -2   4  13      580.89      490.06     11.34 o 
  -1   4  13      337.13      326.00      5.77 o 
   0   4  13       29.50       37.21      4.27 o 
   1   4  13       82.26       75.18      5.66 o 
   2   4  13      238.96      252.82     10.32 o 
   3   4  13        3.25        2.77      1.94 o 
   4   4  13      621.39      656.33     13.15 o 
   5   4  13       19.79       25.46      5.98 o 
   6   4  13       18.19       12.51      3.63 o 
 -12   5  13      107.81      109.33     13.02 o 
 -11   5  13       54.16       65.82      4.50 o 
 -10   5  13      273.35      290.98     11.35 o 
  -9   5  13       99.10      113.39      4.12 o 
  -8   5  13       20.54       18.41      2.16 o 
  -7   5  13      168.87      179.52      3.73 o 
  -6   5  13     1273.12     1227.60     15.80 o 
  -5   5  13       14.86       13.98      1.91 o 
  -4   5  13      729.56      665.11      8.78 o 
  -3   5  13       43.32       41.77      2.58 o 
  -2   5  13      170.33      164.72      4.05 o 
  -1   5  13      584.12      562.02      7.77 o 
   0   5  13       99.49      107.83      6.44 o 
   1   5  13      268.97      289.09     10.68 o 
   2   5  13      162.93      173.56      8.97 o 
   3   5  13      316.44      318.42     20.24 o 
   4   5  13       33.51       41.87      3.96 o 
   5   5  13       71.46       74.96      5.55 o 
   6   5  13      191.56      210.36      8.73 o 
 -12   6  13       15.94       11.40      7.36 o 
 -11   6  13        6.68        9.84      2.95 o 
 -10   6  13        4.34        4.10      2.72 o 
  -9   6  13      293.58      309.68      6.79 o 
  -8   6  13      128.36      138.59      3.87 o 
  -7   6  13      645.04      635.36      8.03 o 
  -6   6  13      392.29      395.38      5.77 o 
  -5   6  13     2080.56     1952.07     19.36 o 
  -4   6  13       35.36       33.48      2.24 o 
  -3   6  13     1483.70     1346.36     16.55 o 
  -2   6  13      601.75      604.50      9.67 o 
  -1   6  13        6.22       10.25      2.99 o 
   0   6  13      205.36      211.13      7.20 o 
   1   6  13       96.57       95.62      6.60 o 
   2   6  13      122.93      132.87      8.38 o 
   3   6  13       92.54       93.50      9.39 o 
   4   6  13       38.66       40.25      3.96 o 
   5   6  13      230.08      250.87      8.67 o 
 -11   7  13        0.11        1.77      2.62 o 
 -10   7  13       87.56       81.68      4.83 o 
  -9   7  13       57.57       54.17      3.58 o 
  -8   7  13        0.66       -0.93      1.59 o 
  -7   7  13       13.38       14.11      1.72 o 
  -6   7  13      172.22      147.18      3.62 o 
  -5   7  13      223.43      221.41      4.24 o 
  -4   7  13      196.39      179.06      4.38 o 
  -3   7  13     2217.76     2066.09     19.83 o 
  -2   7  13      535.63      503.44     14.92 o 
  -1   7  13      226.65      206.85      9.06 o 
   0   7  13      356.82      334.69      8.40 o 
   1   7  13      281.04      244.79      8.51 o 
   2   7  13      152.75      138.05      8.62 o 
   3   7  13       58.34       54.48      6.78 o 
   4   7  13      534.62      552.55     11.75 o 
   5   7  13      270.40      297.60      9.35 o 
 -11   8  13       51.74       67.10      8.74 o 
 -10   8  13       19.04       25.18      3.33 o 
  -9   8  13       12.84       21.31      6.77 o 
  -8   8  13       58.03       53.12      3.06 o 
  -7   8  13        0.25       -0.96      1.45 o 
  -6   8  13        2.04        3.26      1.53 o 
  -5   8  13        4.40        8.88      1.54 o 
  -4   8  13      132.99      126.29      3.82 o 
  -3   8  13      678.01      653.61      8.75 o 
  -2   8  13      157.63      157.20      4.09 o 
  -1   8  13      395.18      382.24      6.06 o 
   0   8  13       94.79       96.74      5.64 o 
   1   8  13       77.62       71.78      6.45 o 
   2   8  13       56.92       53.71      6.38 o 
   3   8  13        0.22        2.07      3.70 o 
   4   8  13       96.39      107.78      5.37 o 
   5   8  13        0.02       -1.96      4.40 o 
 -11   9  13        5.50       12.20      4.17 o 
 -10   9  13       49.11       46.90      4.03 o 
  -9   9  13       10.00       14.60      2.60 o 
  -8   9  13        4.22        2.02      1.77 o 
  -7   9  13        5.95        4.41      1.64 o 
  -6   9  13      217.20      205.88      4.03 o 
  -5   9  13      130.53      117.31      3.58 o 
  -4   9  13       55.60       59.18      3.07 o 
  -3   9  13      215.55      192.91      4.49 o 
  -2   9  13        8.37        3.78      1.40 o 
  -1   9  13        0.20        1.66      1.13 o 
   0   9  13        3.68        3.17      2.16 o 
   1   9  13      214.06      204.07      7.07 o 
   2   9  13        5.57        2.44      3.30 o 
   3   9  13      133.46      126.83      9.50 o 
   4   9  13       32.70       25.69      3.38 o 
   5   9  13       50.02       49.41      7.19 o 
 -11  10  13       88.40       91.10      7.17 o 
 -10  10  13       27.32       24.67      3.43 o 
  -9  10  13       31.28       34.16      3.44 o 
  -8  10  13       11.40       15.78      2.47 o 
  -7  10  13       37.91       36.56      2.40 o 
  -6  10  13      348.50      349.48      5.28 o 
  -5  10  13       42.87       42.65      2.50 o 
  -4  10  13      494.02      494.30      9.63 o 
  -3  10  13        0.19       -0.20      1.59 o 
  -2  10  13      388.73      387.40      7.05 o 
  -1  10  13       57.61       51.78      4.47 o 
   0  10  13      634.50      628.41     12.76 o 
   1  10  13       86.69       86.46      5.30 o 
   2  10  13       61.85       60.08      7.09 o 
   3  10  13      657.20      621.51     20.59 o 
   4  10  13        0.14       -2.25      2.25 o 
   5  10  13      131.59      140.70      6.71 o 
 -11  11  13       58.25       54.87     10.30 o 
 -10  11  13      175.38      170.30      6.24 o 
  -9  11  13       47.33       53.34      3.84 o 
  -8  11  13      621.32      602.98      8.20 o 
  -7  11  13        7.53        9.39      1.78 o 
  -6  11  13     1475.19     1422.73     12.56 o 
  -5  11  13      249.40      259.45      5.00 o 
  -4  11  13      320.04      318.37      6.14 o 
  -3  11  13     2019.28     1902.45     19.06 o 
  -2  11  13      925.87      930.79     12.18 o 
  -1  11  13      116.75      115.63      3.92 o 
   0  11  13        4.48        3.24      2.66 o 
   1  11  13       76.77       73.56      5.15 o 
   2  11  13      255.77      227.87     11.73 o 
   3  11  13      102.37      117.18      9.71 o 
   4  11  13      479.93      501.49     15.10 o 
   5  11  13       61.67       69.24      5.46 o 
 -11  12  13       10.58       11.41      4.50 o 
 -10  12  13       66.72       65.89      4.69 o 
  -9  12  13        0.08       -1.85      3.31 o 
  -8  12  13       67.77       71.69      3.28 o 
  -7  12  13        0.00        0.17      2.84 o 
  -6  12  13        2.48        4.18      1.89 o 
  -5  12  13      129.34      125.21      3.67 o 
  -4  12  13       63.73       62.05      2.81 o 
  -3  12  13      768.09      772.18     14.52 o 
  -2  12  13      249.01      228.17      5.23 o 
  -1  12  13     1680.81     1661.55     28.86 o 
   0  12  13      562.36      579.72     12.51 o 
   1  12  13       36.59       36.38      4.03 o 
   2  12  13      332.24      375.21     15.42 o 
   3  12  13      345.44      344.99      8.07 o 
   4  12  13      112.22      113.13      5.65 o 
   5  12  13       11.22       14.23      3.39 o 
 -11  13  13        2.51       -3.18      8.33 o 
 -10  13  13        5.53        5.24      2.77 o 
  -9  13  13      193.02      184.44      6.86 o 
  -8  13  13       79.00       79.58      3.44 o 
  -7  13  13      108.00      116.33      3.47 o 
  -6  13  13       81.90       81.73      3.52 o 
  -5  13  13        0.01        2.27      1.68 o 
  -4  13  13       40.24       36.56      2.90 o 
  -3  13  13       69.10       61.70      3.08 o 
  -2  13  13       84.00       74.54      3.10 o 
  -1  13  13      128.89      134.18      3.71 o 
   0  13  13        6.08        6.35      2.18 o 
   1  13  13      433.72      452.05     13.06 o 
   2  13  13        6.33        6.65      3.42 o 
   3  13  13       12.44       14.73      2.64 o 
   4  13  13       89.90       81.36      9.73 o 
   5  13  13       11.63       12.63      3.41 o 
 -11  14  13        6.32        3.47      3.96 o 
 -10  14  13       26.02       22.93      3.31 o 
  -9  14  13        1.66        2.37      2.68 o 
  -8  14  13       76.29       75.44      3.40 o 
  -7  14  13       97.97       99.95      4.02 o 
  -6  14  13      112.33      112.50      4.47 o 
  -5  14  13       38.18       41.22      2.61 o 
  -4  14  13      180.13      162.68      4.09 o 
  -3  14  13       57.79       51.55      2.95 o 
  -2  14  13      131.75      126.03      3.81 o 
  -1  14  13       88.01       74.23      5.78 o 
   0  14  13        0.92        2.99      1.37 o 
   1  14  13       20.89       15.74      3.27 o 
   2  14  13       40.42       36.41      5.24 o 
   3  14  13        4.23        1.70      2.24 o 
   4  14  13      164.91      177.18      8.51 o 
   5  14  13        1.70        2.28      2.99 o 
 -11  15  13        3.21       -0.42      6.56 o 
 -10  15  13        0.15        0.90      3.44 o 
  -9  15  13       22.36       27.25      3.46 o 
  -8  15  13      147.06      151.70      4.27 o 
  -7  15  13      192.35      194.67      5.26 o 
  -6  15  13      797.63      773.07     10.26 o 
  -5  15  13       24.10       23.76      3.17 o 
  -4  15  13      833.03      803.49      9.72 o 
  -3  15  13       57.47       65.17      3.23 o 
  -2  15  13       30.85       23.62      2.22 o 
  -1  15  13      224.20      217.68      5.35 o 
   0  15  13       69.05       79.14      3.17 o 
   1  15  13      420.43      438.82     11.53 o 
   2  15  13       78.27       82.61      4.00 o 
   3  15  13       96.66      101.14      7.04 o 
   4  15  13       63.44       66.87      5.10 o 
   5  15  13       16.02       14.33      4.67 o 
 -10  16  13       30.36       38.09      8.35 o 
  -9  16  13      213.78      208.94     13.47 o 
  -8  16  13        2.61        2.72      2.04 o 
  -7  16  13       17.24       18.38      2.41 o 
  -6  16  13      493.76      485.56      7.91 o 
  -5  16  13       72.97       63.00      2.97 o 
  -4  16  13      332.43      349.99      6.08 o 
  -3  16  13        2.76       -1.20      1.37 o 
  -2  16  13      598.83      604.91     10.22 o 
  -1  16  13        0.03        0.87      1.35 o 
   0  16  13        8.40        6.25      1.64 o 
   1  16  13      171.40      173.18      7.43 o 
   2  16  13       63.76       60.65      3.91 o 
   3  16  13      225.13      219.36      7.33 o 
   4  16  13       55.27       55.51      4.86 o 
 -10  17  13       86.01       75.62      6.84 o 
  -9  17  13        0.36        1.17      4.48 o 
  -8  17  13       31.50       36.19      3.89 o 
  -7  17  13       19.45       15.62      2.52 o 
  -6  17  13       61.92       56.02      3.34 o 
  -5  17  13      317.90      311.16      6.19 o 
  -4  17  13      548.30      540.74      7.36 o 
  -3  17  13      309.75      307.69      5.33 o 
  -2  17  13      586.65      605.33      9.38 o 
  -1  17  13        0.02       -0.16      1.43 o 
   0  17  13       45.58       43.56      3.88 o 
   1  17  13       51.99       52.57      3.65 o 
   2  17  13        0.02        1.75      2.72 o 
   3  17  13       14.63       17.32      3.25 o 
   4  17  13        8.37       11.99      3.36 o 
 -10  18  13      172.00      190.77      9.24 o 
  -9  18  13      137.43      129.81      5.71 o 
  -8  18  13      179.51      172.61      6.21 o 
  -7  18  13        0.96        1.82      2.07 o 
  -6  18  13       15.04       13.86      2.87 o 
  -5  18  13       89.92       85.22      3.77 o 
  -4  18  13       31.26       35.54      2.46 o 
  -3  18  13        1.70       -0.28      1.44 o 
  -2  18  13      532.99      535.83      8.90 o 
  -1  18  13       83.25       87.89      3.85 o 
   0  18  13      232.99      240.23      7.34 o 
   1  18  13      166.35      161.73      7.47 o 
   2  18  13       62.35       67.67      4.92 o
[truncated: 109,402 more chars]
